# Supplementary material for: The impact of social ties and SARS memory on the public awareness of 2019 novel coronavirus (SARS-CoV-2) outbreak
Source: Sci Rep. 2020 Oct 26;10:18241. doi: 10.1038/s41598-020-75318-9 (PMC7589561; doi:10.1038/s41598-020-75318-9)
Supplement: Supplementary file 2 — Supplementary Information 2. [file 41598_2020_75318_MOESM2_ESM.xlsx]

## Sheet: Info
The impact of social ties and SARS memory on the public awareness of 2019 novel coronavirus (SARS-CoV-2) outbreak
Haohui “Caron” Chen1,2*, Cecile Paris1, Andrew Reeson1
1Data61, Commonwealth Scientific and Industrial Research Organization, Australia
2Monash University, Australia
*Correspondence to: Haohui Chen (Caronhaohui.chen@data61.csiro.au).

## Sheet: data
city_EN	city_code	search_term_EN	source	date	count
tianjin	923	goggles	pc	2019-12-15	0
tianjin	923	goggles	wise	2019-12-15	58
tianjin	923	goggles	all	2019-12-16	57
tianjin	923	goggles	pc	2019-12-16	0
tianjin	923	goggles	wise	2019-12-16	57
tianjin	923	goggles	all	2019-12-17	121
tianjin	923	goggles	pc	2019-12-17	61
tianjin	923	goggles	wise	2019-12-17	60
tianjin	923	goggles	all	2019-12-18	58
tianjin	923	goggles	pc	2019-12-18	0
tianjin	923	goggles	wise	2019-12-18	58
tianjin	923	goggles	all	2019-12-19	65
tianjin	923	goggles	pc	2019-12-19	0
tianjin	923	goggles	wise	2019-12-19	65
tianjin	923	goggles	all	2019-12-20	114
tianjin	923	goggles	pc	2019-12-20	57
tianjin	923	goggles	wise	2019-12-20	57
tianjin	923	goggles	all	2019-12-21	119
tianjin	923	goggles	pc	2019-12-21	61
tianjin	923	goggles	wise	2019-12-21	58
tianjin	923	goggles	all	2019-12-22	57
tianjin	923	goggles	pc	2019-12-22	57
tianjin	923	goggles	wise	2019-12-22	0
tianjin	923	goggles	all	2019-12-23	58
tianjin	923	goggles	pc	2019-12-23	0
tianjin	923	goggles	wise	2019-12-23	58
tianjin	923	goggles	all	2019-12-24	57
tianjin	923	goggles	pc	2019-12-24	57
tianjin	923	goggles	wise	2019-12-24	0
tianjin	923	goggles	all	2019-12-25	57
tianjin	923	goggles	pc	2019-12-25	57
tianjin	923	goggles	wise	2019-12-25	0
tianjin	923	goggles	all	2019-12-26	58
tianjin	923	goggles	pc	2019-12-26	0
tianjin	923	goggles	wise	2019-12-26	58
tianjin	923	goggles	all	2019-12-27	57
tianjin	923	goggles	pc	2019-12-27	57
tianjin	923	goggles	wise	2019-12-27	0
tianjin	923	goggles	all	2019-12-28	0
tianjin	923	goggles	pc	2019-12-28	0
tianjin	923	goggles	wise	2019-12-28	0
tianjin	923	goggles	all	2019-12-29	0
tianjin	923	goggles	pc	2019-12-29	0
tianjin	923	goggles	wise	2019-12-29	0
tianjin	923	goggles	all	2019-12-30	0
tianjin	923	goggles	pc	2019-12-30	0
tianjin	923	goggles	wise	2019-12-30	0
tianjin	923	goggles	all	2019-12-31	0
tianjin	923	goggles	pc	2019-12-31	0
tianjin	923	goggles	wise	2019-12-31	0
tianjin	923	goggles	all	2020-01-01	0
tianjin	923	goggles	pc	2020-01-01	0
tianjin	923	goggles	wise	2020-01-01	0
tianjin	923	goggles	all	2020-01-02	0
tianjin	923	goggles	pc	2020-01-02	0
tianjin	923	goggles	wise	2020-01-02	0
tianjin	923	goggles	all	2020-01-03	57
tianjin	923	goggles	pc	2020-01-03	0
tianjin	923	goggles	wise	2020-01-03	57
tianjin	923	goggles	all	2020-01-04	60
tianjin	923	goggles	pc	2020-01-04	0
tianjin	923	goggles	wise	2020-01-04	60
tianjin	923	goggles	all	2020-01-05	118
tianjin	923	goggles	pc	2020-01-05	57
tianjin	923	goggles	wise	2020-01-05	61
tianjin	923	goggles	all	2020-01-06	117
tianjin	923	goggles	pc	2020-01-06	57
tianjin	923	goggles	wise	2020-01-06	60
tianjin	923	goggles	all	2020-01-07	0
tianjin	923	goggles	pc	2020-01-07	0
tianjin	923	goggles	wise	2020-01-07	0
tianjin	923	goggles	all	2020-01-08	115
tianjin	923	goggles	pc	2020-01-08	57
tianjin	923	goggles	wise	2020-01-08	58
tianjin	923	goggles	all	2020-01-09	0
tianjin	923	goggles	pc	2020-01-09	0
tianjin	923	goggles	wise	2020-01-09	0
tianjin	923	goggles	all	2020-01-10	57
tianjin	923	goggles	pc	2020-01-10	57
tianjin	923	goggles	wise	2020-01-10	0
tianjin	923	goggles	all	2020-01-11	0
tianjin	923	goggles	pc	2020-01-11	0
tianjin	923	goggles	wise	2020-01-11	0
tianjin	923	goggles	all	2020-01-12	60
tianjin	923	goggles	pc	2020-01-12	0
tianjin	923	goggles	wise	2020-01-12	60
tianjin	923	goggles	all	2020-01-13	0
tianjin	923	goggles	pc	2020-01-13	0
tianjin	923	goggles	wise	2020-01-13	0
tianjin	923	goggles	all	2020-01-14	60
tianjin	923	goggles	pc	2020-01-14	0
tianjin	923	goggles	wise	2020-01-14	60
tianjin	923	goggles	all	2020-01-15	0
tianjin	923	goggles	pc	2020-01-15	0
tianjin	923	goggles	wise	2020-01-15	0
tianjin	923	goggles	all	2020-01-16	0
tianjin	923	goggles	pc	2020-01-16	0
tianjin	923	goggles	wise	2020-01-16	0
tianjin	923	goggles	all	2020-01-17	0
tianjin	923	goggles	pc	2020-01-17	0
tianjin	923	goggles	wise	2020-01-17	0
tianjin	923	goggles	all	2020-01-18	0
tianjin	923	goggles	pc	2020-01-18	0
tianjin	923	goggles	wise	2020-01-18	0
tianjin	923	goggles	all	2020-01-19	0
tianjin	923	goggles	pc	2020-01-19	0
tianjin	923	goggles	wise	2020-01-19	0
tianjin	923	goggles	all	2020-01-20	116
tianjin	923	goggles	pc	2020-01-20	59
tianjin	923	goggles	wise	2020-01-20	57
tianjin	923	goggles	all	2020-01-21	122
tianjin	923	goggles	pc	2020-01-21	57
tianjin	923	goggles	wise	2020-01-21	65
tianjin	923	goggles	all	2020-01-22	135
tianjin	923	goggles	pc	2020-01-22	57
tianjin	923	goggles	wise	2020-01-22	78
tianjin	923	goggles	all	2020-01-23	527
tianjin	923	goggles	pc	2020-01-23	133
tianjin	923	goggles	wise	2020-01-23	394
tianjin	923	n95	all	2019-12-15	58
tianjin	923	n95	pc	2019-12-15	0
tianjin	923	n95	wise	2019-12-15	58
tianjin	923	n95	all	2019-12-16	57
tianjin	923	n95	pc	2019-12-16	57
tianjin	923	n95	wise	2019-12-16	0
tianjin	923	n95	all	2019-12-17	0
tianjin	923	n95	pc	2019-12-17	0
tianjin	923	n95	wise	2019-12-17	0
tianjin	923	n95	all	2019-12-18	57
tianjin	923	n95	pc	2019-12-18	57
tianjin	923	n95	wise	2019-12-18	0
tianjin	923	n95	all	2019-12-19	57
tianjin	923	n95	pc	2019-12-19	57
tianjin	923	n95	wise	2019-12-19	0
tianjin	923	n95	all	2019-12-20	0
tianjin	923	n95	pc	2019-12-20	0
tianjin	923	n95	wise	2019-12-20	0
tianjin	923	n95	all	2019-12-21	0
tianjin	923	n95	pc	2019-12-21	0
tianjin	923	n95	wise	2019-12-21	0
tianjin	923	n95	all	2019-12-22	57
tianjin	923	n95	pc	2019-12-22	0
tianjin	923	n95	wise	2019-12-22	57
tianjin	923	n95	all	2019-12-23	58
tianjin	923	n95	pc	2019-12-23	0
tianjin	923	n95	wise	2019-12-23	58
tianjin	923	n95	all	2019-12-24	57
tianjin	923	n95	pc	2019-12-24	57
tianjin	923	n95	wise	2019-12-24	0
tianjin	923	n95	all	2019-12-25	57
tianjin	923	n95	pc	2019-12-25	0
tianjin	923	n95	wise	2019-12-25	57
tianjin	923	n95	all	2019-12-26	0
tianjin	923	n95	pc	2019-12-26	0
tianjin	923	n95	wise	2019-12-26	0
tianjin	923	n95	all	2019-12-27	57
tianjin	923	n95	pc	2019-12-27	57
tianjin	923	n95	wise	2019-12-27	0
tianjin	923	n95	all	2019-12-28	0
tianjin	923	n95	pc	2019-12-28	0
tianjin	923	n95	wise	2019-12-28	0
tianjin	923	n95	all	2019-12-29	57
tianjin	923	n95	pc	2019-12-29	0
tianjin	923	n95	wise	2019-12-29	57
tianjin	923	n95	all	2019-12-30	115
tianjin	923	n95	pc	2019-12-30	57
tianjin	923	n95	wise	2019-12-30	58
tianjin	923	n95	all	2019-12-31	65
tianjin	923	n95	pc	2019-12-31	0
tianjin	923	n95	wise	2019-12-31	65
tianjin	923	n95	all	2020-01-01	58
tianjin	923	n95	pc	2020-01-01	0
tianjin	923	n95	wise	2020-01-01	58
tianjin	923	n95	all	2020-01-02	57
tianjin	923	n95	pc	2020-01-02	0
tianjin	923	n95	wise	2020-01-02	57
tianjin	923	n95	all	2020-01-03	57
tianjin	923	n95	pc	2020-01-03	0
tianjin	923	n95	wise	2020-01-03	57
tianjin	923	n95	all	2020-01-04	118
tianjin	923	n95	pc	2020-01-04	57
tianjin	923	n95	wise	2020-01-04	61
tianjin	923	n95	all	2020-01-05	60
tianjin	923	n95	pc	2020-01-05	0
tianjin	923	n95	wise	2020-01-05	60
tianjin	923	n95	all	2020-01-06	114
tianjin	923	n95	pc	2020-01-06	57
tianjin	923	n95	wise	2020-01-06	57
tianjin	923	n95	all	2020-01-07	57
tianjin	923	n95	pc	2020-01-07	0
tianjin	923	n95	wise	2020-01-07	57
tianjin	923	n95	all	2020-01-08	57
tianjin	923	n95	pc	2020-01-08	57
tianjin	923	n95	wise	2020-01-08	0
tianjin	923	n95	all	2020-01-09	59
tianjin	923	n95	pc	2020-01-09	59
tianjin	923	n95	wise	2020-01-09	0
tianjin	923	n95	all	2020-01-10	0
tianjin	923	n95	pc	2020-01-10	0
tianjin	923	n95	wise	2020-01-10	0
tianjin	923	n95	all	2020-01-11	57
tianjin	923	n95	pc	2020-01-11	0
tianjin	923	n95	wise	2020-01-11	57
tianjin	923	n95	all	2020-01-12	57
tianjin	923	n95	pc	2020-01-12	0
tianjin	923	n95	wise	2020-01-12	57
tianjin	923	n95	all	2020-01-13	57
tianjin	923	n95	pc	2020-01-13	0
tianjin	923	n95	wise	2020-01-13	57
tianjin	923	n95	all	2020-01-14	60
tianjin	923	n95	pc	2020-01-14	0
tianjin	923	n95	wise	2020-01-14	60
tianjin	923	n95	all	2020-01-15	0
tianjin	923	n95	pc	2020-01-15	0
tianjin	923	n95	wise	2020-01-15	0
tianjin	923	n95	all	2020-01-16	59
tianjin	923	n95	pc	2020-01-16	59
tianjin	923	n95	wise	2020-01-16	0
tianjin	923	n95	all	2020-01-17	120
tianjin	923	n95	pc	2020-01-17	57
tianjin	923	n95	wise	2020-01-17	63
tianjin	923	n95	all	2020-01-18	65
tianjin	923	n95	pc	2020-01-18	0
tianjin	923	n95	wise	2020-01-18	65
tianjin	923	n95	all	2020-01-19	165
tianjin	923	n95	pc	2020-01-19	72
tianjin	923	n95	wise	2020-01-19	93
tianjin	923	n95	all	2020-01-20	702
tianjin	923	n95	pc	2020-01-20	211
tianjin	923	n95	wise	2020-01-20	491
tianjin	923	n95	all	2020-01-21	2345
tianjin	923	n95	pc	2020-01-21	654
tianjin	923	n95	wise	2020-01-21	1691
tianjin	923	n95	all	2020-01-22	2068
tianjin	923	n95	pc	2020-01-22	506
tianjin	923	n95	wise	2020-01-22	1562
tianjin	923	n95	all	2020-01-23	1454
tianjin	923	n95	pc	2020-01-23	313
tianjin	923	n95	wise	2020-01-23	1141
tianjin	923		all	2019-12-15	128
tianjin	923		pc	2019-12-15	57
tianjin	923		wise	2019-12-15	71
tianjin	923		all	2019-12-16	150
tianjin	923		pc	2019-12-16	80
tianjin	923		wise	2019-12-16	70
tianjin	923		all	2019-12-17	136
tianjin	923		pc	2019-12-17	66
tianjin	923		wise	2019-12-17	70
tianjin	923		all	2019-12-18	154
tianjin	923		pc	2019-12-18	74
tianjin	923		wise	2019-12-18	80
tianjin	923		all	2019-12-19	141
tianjin	923		pc	2019-12-19	68
tianjin	923		wise	2019-12-19	73
tianjin	923		all	2019-12-20	156
tianjin	923		pc	2019-12-20	80
tianjin	923		wise	2019-12-20	76
tianjin	923		all	2019-12-21	128
tianjin	923		pc	2019-12-21	61
tianjin	923		wise	2019-12-21	67
tianjin	923		all	2019-12-22	137
tianjin	923		pc	2019-12-22	59
tianjin	923		wise	2019-12-22	78
tianjin	923		all	2019-12-23	137
tianjin	923		pc	2019-12-23	72
tianjin	923		wise	2019-12-23	65
tianjin	923		all	2019-12-24	138
tianjin	923		pc	2019-12-24	68
tianjin	923		wise	2019-12-24	70
tianjin	923		all	2019-12-25	136
tianjin	923		pc	2019-12-25	63
tianjin	923		wise	2019-12-25	73
tianjin	923		all	2019-12-26	156
tianjin	923		pc	2019-12-26	70
tianjin	923		wise	2019-12-26	86
tianjin	923		all	2019-12-27	145
tianjin	923		pc	2019-12-27	63
tianjin	923		wise	2019-12-27	82
tianjin	923		all	2019-12-28	145
tianjin	923		pc	2019-12-28	63
tianjin	923		wise	2019-12-28	82
tianjin	923		all	2019-12-29	142
tianjin	923		pc	2019-12-29	59
tianjin	923		wise	2019-12-29	83
tianjin	923		all	2019-12-30	127
tianjin	923		pc	2019-12-30	64
tianjin	923		wise	2019-12-30	63
tianjin	923		all	2019-12-31	133
tianjin	923		pc	2019-12-31	63
tianjin	923		wise	2019-12-31	70
tianjin	923		all	2020-01-01	123
tianjin	923		pc	2020-01-01	57
tianjin	923		wise	2020-01-01	66
tianjin	923		all	2020-01-02	147
tianjin	923		pc	2020-01-02	78
tianjin	923		wise	2020-01-02	69
tianjin	923		all	2020-01-03	143
tianjin	923		pc	2020-01-03	72
tianjin	923		wise	2020-01-03	71
tianjin	923		all	2020-01-04	127
tianjin	923		pc	2020-01-04	64
tianjin	923		wise	2020-01-04	63
tianjin	923		all	2020-01-05	124
tianjin	923		pc	2020-01-05	57
tianjin	923		wise	2020-01-05	67
tianjin	923		all	2020-01-06	146
tianjin	923		pc	2020-01-06	72
tianjin	923		wise	2020-01-06	74
tianjin	923		all	2020-01-07	140
tianjin	923		pc	2020-01-07	66
tianjin	923		wise	2020-01-07	74
tianjin	923		all	2020-01-08	133
tianjin	923		pc	2020-01-08	70
tianjin	923		wise	2020-01-08	63
tianjin	923		all	2020-01-09	148
tianjin	923		pc	2020-01-09	74
tianjin	923		wise	2020-01-09	74
tianjin	923		all	2020-01-10	147
tianjin	923		pc	2020-01-10	76
tianjin	923		wise	2020-01-10	71
tianjin	923		all	2020-01-11	137
tianjin	923		pc	2020-01-11	68
tianjin	923		wise	2020-01-11	69
tianjin	923		all	2020-01-12	141
tianjin	923		pc	2020-01-12	68
tianjin	923		wise	2020-01-12	73
tianjin	923		all	2020-01-13	133
tianjin	923		pc	2020-01-13	59
tianjin	923		wise	2020-01-13	74
tianjin	923		all	2020-01-14	134
tianjin	923		pc	2020-01-14	64
tianjin	923		wise	2020-01-14	70
tianjin	923		all	2020-01-15	131
tianjin	923		pc	2020-01-15	61
tianjin	923		wise	2020-01-15	70
tianjin	923		all	2020-01-16	122
tianjin	923		pc	2020-01-16	59
tianjin	923		wise	2020-01-16	63
tianjin	923		all	2020-01-17	139
tianjin	923		pc	2020-01-17	68
tianjin	923		wise	2020-01-17	71
tianjin	923		all	2020-01-18	132
tianjin	923		pc	2020-01-18	61
tianjin	923		wise	2020-01-18	71
tianjin	923		all	2020-01-19	136
tianjin	923		pc	2020-01-19	66
tianjin	923		wise	2020-01-19	70
tianjin	923		all	2020-01-20	234
tianjin	923		pc	2020-01-20	99
tianjin	923		wise	2020-01-20	135
tianjin	923		all	2020-01-21	491
tianjin	923		pc	2020-01-21	158
tianjin	923		wise	2020-01-21	333
tianjin	923		all	2020-01-22	680
tianjin	923		pc	2020-01-22	197
tianjin	923		wise	2020-01-22	483
tianjin	923		all	2020-01-23	605
tianjin	923		pc	2020-01-23	159
tianjin	923		wise	2020-01-23	446
tianjin	923	wuhan pneumonia	all	2019-12-15	0
tianjin	923	wuhan pneumonia	pc	2019-12-15	0
tianjin	923	wuhan pneumonia	wise	2019-12-15	0
tianjin	923	wuhan pneumonia	all	2019-12-16	0
tianjin	923	wuhan pneumonia	pc	2019-12-16	0
tianjin	923	wuhan pneumonia	wise	2019-12-16	0
tianjin	923	wuhan pneumonia	all	2019-12-17	0
tianjin	923	wuhan pneumonia	pc	2019-12-17	0
tianjin	923	wuhan pneumonia	wise	2019-12-17	0
tianjin	923	wuhan pneumonia	all	2019-12-18	0
tianjin	923	wuhan pneumonia	pc	2019-12-18	0
tianjin	923	wuhan pneumonia	wise	2019-12-18	0
tianjin	923	wuhan pneumonia	all	2019-12-19	0
tianjin	923	wuhan pneumonia	pc	2019-12-19	0
tianjin	923	wuhan pneumonia	wise	2019-12-19	0
tianjin	923	wuhan pneumonia	all	2019-12-20	0
tianjin	923	wuhan pneumonia	pc	2019-12-20	0
tianjin	923	wuhan pneumonia	wise	2019-12-20	0
tianjin	923	wuhan pneumonia	all	2019-12-21	0
tianjin	923	wuhan pneumonia	pc	2019-12-21	0
tianjin	923	wuhan pneumonia	wise	2019-12-21	0
tianjin	923	wuhan pneumonia	all	2019-12-22	0
tianjin	923	wuhan pneumonia	pc	2019-12-22	0
tianjin	923	wuhan pneumonia	wise	2019-12-22	0
tianjin	923	wuhan pneumonia	all	2019-12-23	0
tianjin	923	wuhan pneumonia	pc	2019-12-23	0
tianjin	923	wuhan pneumonia	wise	2019-12-23	0
tianjin	923	wuhan pneumonia	all	2019-12-24	0
tianjin	923	wuhan pneumonia	pc	2019-12-24	0
tianjin	923	wuhan pneumonia	wise	2019-12-24	0
tianjin	923	wuhan pneumonia	all	2019-12-25	0
tianjin	923	wuhan pneumonia	pc	2019-12-25	0
tianjin	923	wuhan pneumonia	wise	2019-12-25	0
tianjin	923	wuhan pneumonia	all	2019-12-26	0
tianjin	923	wuhan pneumonia	pc	2019-12-26	0
tianjin	923	wuhan pneumonia	wise	2019-12-26	0
tianjin	923	wuhan pneumonia	all	2019-12-27	0
tianjin	923	wuhan pneumonia	pc	2019-12-27	0
tianjin	923	wuhan pneumonia	wise	2019-12-27	0
tianjin	923	wuhan pneumonia	all	2019-12-28	0
tianjin	923	wuhan pneumonia	pc	2019-12-28	0
tianjin	923	wuhan pneumonia	wise	2019-12-28	0
tianjin	923	wuhan pneumonia	all	2019-12-29	0
tianjin	923	wuhan pneumonia	pc	2019-12-29	0
tianjin	923	wuhan pneumonia	wise	2019-12-29	0
tianjin	923	wuhan pneumonia	all	2019-12-30	0
tianjin	923	wuhan pneumonia	pc	2019-12-30	0
tianjin	923	wuhan pneumonia	wise	2019-12-30	0
tianjin	923	wuhan pneumonia	all	2019-12-31	1539
tianjin	923	wuhan pneumonia	pc	2019-12-31	532
tianjin	923	wuhan pneumonia	wise	2019-12-31	1007
tianjin	923	wuhan pneumonia	all	2020-01-01	696
tianjin	923	wuhan pneumonia	pc	2020-01-01	135
tianjin	923	wuhan pneumonia	wise	2020-01-01	561
tianjin	923	wuhan pneumonia	all	2020-01-02	1115
tianjin	923	wuhan pneumonia	pc	2020-01-02	324
tianjin	923	wuhan pneumonia	wise	2020-01-02	791
tianjin	923	wuhan pneumonia	all	2020-01-03	997
tianjin	923	wuhan pneumonia	pc	2020-01-03	211
tianjin	923	wuhan pneumonia	wise	2020-01-03	786
tianjin	923	wuhan pneumonia	all	2020-01-04	865
tianjin	923	wuhan pneumonia	pc	2020-01-04	176
tianjin	923	wuhan pneumonia	wise	2020-01-04	689
tianjin	923	wuhan pneumonia	all	2020-01-05	730
tianjin	923	wuhan pneumonia	pc	2020-01-05	158
tianjin	923	wuhan pneumonia	wise	2020-01-05	572
tianjin	923	wuhan pneumonia	all	2020-01-06	606
tianjin	923	wuhan pneumonia	pc	2020-01-06	180
tianjin	923	wuhan pneumonia	wise	2020-01-06	426
tianjin	923	wuhan pneumonia	all	2020-01-07	531
tianjin	923	wuhan pneumonia	pc	2020-01-07	172
tianjin	923	wuhan pneumonia	wise	2020-01-07	359
tianjin	923	wuhan pneumonia	all	2020-01-08	482
tianjin	923	wuhan pneumonia	pc	2020-01-08	135
tianjin	923	wuhan pneumonia	wise	2020-01-08	347
tianjin	923	wuhan pneumonia	all	2020-01-09	504
tianjin	923	wuhan pneumonia	pc	2020-01-09	151
tianjin	923	wuhan pneumonia	wise	2020-01-09	353
tianjin	923	wuhan pneumonia	all	2020-01-10	293
tianjin	923	wuhan pneumonia	pc	2020-01-10	89
tianjin	923	wuhan pneumonia	wise	2020-01-10	204
tianjin	923	wuhan pneumonia	all	2020-01-11	429
tianjin	923	wuhan pneumonia	pc	2020-01-11	87
tianjin	923	wuhan pneumonia	wise	2020-01-11	342
tianjin	923	wuhan pneumonia	all	2020-01-12	295
tianjin	923	wuhan pneumonia	pc	2020-01-12	87
tianjin	923	wuhan pneumonia	wise	2020-01-12	208
tianjin	923	wuhan pneumonia	all	2020-01-13	297
tianjin	923	wuhan pneumonia	pc	2020-01-13	101
tianjin	923	wuhan pneumonia	wise	2020-01-13	196
tianjin	923	wuhan pneumonia	all	2020-01-14	342
tianjin	923	wuhan pneumonia	pc	2020-01-14	99
tianjin	923	wuhan pneumonia	wise	2020-01-14	243
tianjin	923	wuhan pneumonia	all	2020-01-15	428
tianjin	923	wuhan pneumonia	pc	2020-01-15	121
tianjin	923	wuhan pneumonia	wise	2020-01-15	307
tianjin	923	wuhan pneumonia	all	2020-01-16	486
tianjin	923	wuhan pneumonia	pc	2020-01-16	155
tianjin	923	wuhan pneumonia	wise	2020-01-16	331
tianjin	923	wuhan pneumonia	all	2020-01-17	692
tianjin	923	wuhan pneumonia	pc	2020-01-17	180
tianjin	923	wuhan pneumonia	wise	2020-01-17	512
tianjin	923	wuhan pneumonia	all	2020-01-18	730
tianjin	923	wuhan pneumonia	pc	2020-01-18	158
tianjin	923	wuhan pneumonia	wise	2020-01-18	572
tianjin	923	wuhan pneumonia	all	2020-01-19	1342
tianjin	923	wuhan pneumonia	pc	2020-01-19	422
tianjin	923	wuhan pneumonia	wise	2020-01-19	920
tianjin	923	wuhan pneumonia	all	2020-01-20	4490
tianjin	923	wuhan pneumonia	pc	2020-01-20	993
tianjin	923	wuhan pneumonia	wise	2020-01-20	3497
tianjin	923	wuhan pneumonia	all	2020-01-21	7144
tianjin	923	wuhan pneumonia	pc	2020-01-21	1298
tianjin	923	wuhan pneumonia	wise	2020-01-21	5846
tianjin	923	wuhan pneumonia	all	2020-01-22	7107
tianjin	923	wuhan pneumonia	pc	2020-01-22	1067
tianjin	923	wuhan pneumonia	wise	2020-01-22	6040
tianjin	923	wuhan pneumonia	all	2020-01-23	8261
tianjin	923	wuhan pneumonia	pc	2020-01-23	977
tianjin	923	wuhan pneumonia	wise	2020-01-23	7284
tianjin	923	common cold	all	2019-12-15	278
tianjin	923	common cold	pc	2019-12-15	63
tianjin	923	common cold	wise	2019-12-15	215
tianjin	923	common cold	all	2019-12-16	305
tianjin	923	common cold	pc	2019-12-16	87
tianjin	923	common cold	wise	2019-12-16	218
tianjin	923	common cold	all	2019-12-17	283
tianjin	923	common cold	pc	2019-12-17	68
tianjin	923	common cold	wise	2019-12-17	215
tianjin	923	common cold	all	2019-12-18	277
tianjin	923	common cold	pc	2019-12-18	66
tianjin	923	common cold	wise	2019-12-18	211
tianjin	923	common cold	all	2019-12-19	282
tianjin	923	common cold	pc	2019-12-19	80
tianjin	923	common cold	wise	2019-12-19	202
tianjin	923	common cold	all	2019-12-20	284
tianjin	923	common cold	pc	2019-12-20	70
tianjin	923	common cold	wise	2019-12-20	214
tianjin	923	common cold	all	2019-12-21	322
tianjin	923	common cold	pc	2019-12-21	74
tianjin	923	common cold	wise	2019-12-21	248
tianjin	923	common cold	all	2019-12-22	270
tianjin	923	common cold	pc	2019-12-22	64
tianjin	923	common cold	wise	2019-12-22	206
tianjin	923	common cold	all	2019-12-23	317
tianjin	923	common cold	pc	2019-12-23	76
tianjin	923	common cold	wise	2019-12-23	241
tianjin	923	common cold	all	2019-12-24	280
tianjin	923	common cold	pc	2019-12-24	68
tianjin	923	common cold	wise	2019-12-24	212
tianjin	923	common cold	all	2019-12-25	280
tianjin	923	common cold	pc	2019-12-25	74
tianjin	923	common cold	wise	2019-12-25	206
tianjin	923	common cold	all	2019-12-26	257
tianjin	923	common cold	pc	2019-12-26	64
tianjin	923	common cold	wise	2019-12-26	193
tianjin	923	common cold	all	2019-12-27	265
tianjin	923	common cold	pc	2019-12-27	76
tianjin	923	common cold	wise	2019-12-27	189
tianjin	923	common cold	all	2019-12-28	248
tianjin	923	common cold	pc	2019-12-28	59
tianjin	923	common cold	wise	2019-12-28	189
tianjin	923	common cold	all	2019-12-29	279
tianjin	923	common cold	pc	2019-12-29	70
tianjin	923	common cold	wise	2019-12-29	209
tianjin	923	common cold	all	2019-12-30	276
tianjin	923	common cold	pc	2019-12-30	70
tianjin	923	common cold	wise	2019-12-30	206
tianjin	923	common cold	all	2019-12-31	236
tianjin	923	common cold	pc	2019-12-31	59
tianjin	923	common cold	wise	2019-12-31	177
tianjin	923	common cold	all	2020-01-01	233
tianjin	923	common cold	pc	2020-01-01	63
tianjin	923	common cold	wise	2020-01-01	170
tianjin	923	common cold	all	2020-01-02	250
tianjin	923	common cold	pc	2020-01-02	76
tianjin	923	common cold	wise	2020-01-02	174
tianjin	923	common cold	all	2020-01-03	260
tianjin	923	common cold	pc	2020-01-03	82
tianjin	923	common cold	wise	2020-01-03	178
tianjin	923	common cold	all	2020-01-04	227
tianjin	923	common cold	pc	2020-01-04	64
tianjin	923	common cold	wise	2020-01-04	163
tianjin	923	common cold	all	2020-01-05	258
tianjin	923	common cold	pc	2020-01-05	66
tianjin	923	common cold	wise	2020-01-05	192
tianjin	923	common cold	all	2020-01-06	227
tianjin	923	common cold	pc	2020-01-06	61
tianjin	923	common cold	wise	2020-01-06	166
tianjin	923	common cold	all	2020-01-07	263
tianjin	923	common cold	pc	2020-01-07	74
tianjin	923	common cold	wise	2020-01-07	189
tianjin	923	common cold	all	2020-01-08	244
tianjin	923	common cold	pc	2020-01-08	74
tianjin	923	common cold	wise	2020-01-08	170
tianjin	923	common cold	all	2020-01-09	216
tianjin	923	common cold	pc	2020-01-09	68
tianjin	923	common cold	wise	2020-01-09	148
tianjin	923	common cold	all	2020-01-10	245
tianjin	923	common cold	pc	2020-01-10	83
tianjin	923	common cold	wise	2020-01-10	162
tianjin	923	common cold	all	2020-01-11	212
tianjin	923	common cold	pc	2020-01-11	63
tianjin	923	common cold	wise	2020-01-11	149
tianjin	923	common cold	all	2020-01-12	207
tianjin	923	common cold	pc	2020-01-12	64
tianjin	923	common cold	wise	2020-01-12	143
tianjin	923	common cold	all	2020-01-13	212
tianjin	923	common cold	pc	2020-01-13	68
tianjin	923	common cold	wise	2020-01-13	144
tianjin	923	common cold	all	2020-01-14	212
tianjin	923	common cold	pc	2020-01-14	61
tianjin	923	common cold	wise	2020-01-14	151
tianjin	923	common cold	all	2020-01-15	228
tianjin	923	common cold	pc	2020-01-15	70
tianjin	923	common cold	wise	2020-01-15	158
tianjin	923	common cold	all	2020-01-16	189
tianjin	923	common cold	pc	2020-01-16	61
tianjin	923	common cold	wise	2020-01-16	128
tianjin	923	common cold	all	2020-01-17	190
tianjin	923	common cold	pc	2020-01-17	64
tianjin	923	common cold	wise	2020-01-17	126
tianjin	923	common cold	all	2020-01-18	191
tianjin	923	common cold	pc	2020-01-18	57
tianjin	923	common cold	wise	2020-01-18	134
tianjin	923	common cold	all	2020-01-19	182
tianjin	923	common cold	pc	2020-01-19	64
tianjin	923	common cold	wise	2020-01-19	118
tianjin	923	common cold	all	2020-01-20	230
tianjin	923	common cold	pc	2020-01-20	68
tianjin	923	common cold	wise	2020-01-20	162
tianjin	923	common cold	all	2020-01-21	270
tianjin	923	common cold	pc	2020-01-21	72
tianjin	923	common cold	wise	2020-01-21	198
tianjin	923	common cold	all	2020-01-22	282
tianjin	923	common cold	pc	2020-01-22	76
tianjin	923	common cold	wise	2020-01-22	206
tianjin	923	common cold	all	2020-01-23	274
tianjin	923	common cold	pc	2020-01-23	66
tianjin	923	common cold	wise	2020-01-23	208
tianjin	923	pneumonia	all	2019-12-15	307
tianjin	923	pneumonia	pc	2019-12-15	68
tianjin	923	pneumonia	wise	2019-12-15	239
tianjin	923	pneumonia	all	2019-12-16	319
tianjin	923	pneumonia	pc	2019-12-16	66
tianjin	923	pneumonia	wise	2019-12-16	253
tianjin	923	pneumonia	all	2019-12-17	321
tianjin	923	pneumonia	pc	2019-12-17	72
tianjin	923	pneumonia	wise	2019-12-17	249
tianjin	923	pneumonia	all	2019-12-18	331
tianjin	923	pneumonia	pc	2019-12-18	82
tianjin	923	pneumonia	wise	2019-12-18	249
tianjin	923	pneumonia	all	2019-12-19	356
tianjin	923	pneumonia	pc	2019-12-19	68
tianjin	923	pneumonia	wise	2019-12-19	288
tianjin	923	pneumonia	all	2019-12-20	301
tianjin	923	pneumonia	pc	2019-12-20	66
tianjin	923	pneumonia	wise	2019-12-20	235
tianjin	923	pneumonia	all	2019-12-21	305
tianjin	923	pneumonia	pc	2019-12-21	59
tianjin	923	pneumonia	wise	2019-12-21	246
tianjin	923	pneumonia	all	2019-12-22	300
tianjin	923	pneumonia	pc	2019-12-22	61
tianjin	923	pneumonia	wise	2019-12-22	239
tianjin	923	pneumonia	all	2019-12-23	323
tianjin	923	pneumonia	pc	2019-12-23	64
tianjin	923	pneumonia	wise	2019-12-23	259
tianjin	923	pneumonia	all	2019-12-24	311
tianjin	923	pneumonia	pc	2019-12-24	72
tianjin	923	pneumonia	wise	2019-12-24	239
tianjin	923	pneumonia	all	2019-12-25	299
tianjin	923	pneumonia	pc	2019-12-25	74
tianjin	923	pneumonia	wise	2019-12-25	225
tianjin	923	pneumonia	all	2019-12-26	291
tianjin	923	pneumonia	pc	2019-12-26	76
tianjin	923	pneumonia	wise	2019-12-26	215
tianjin	923	pneumonia	all	2019-12-27	280
tianjin	923	pneumonia	pc	2019-12-27	63
tianjin	923	pneumonia	wise	2019-12-27	217
tianjin	923	pneumonia	all	2019-12-28	288
tianjin	923	pneumonia	pc	2019-12-28	61
tianjin	923	pneumonia	wise	2019-12-28	227
tianjin	923	pneumonia	all	2019-12-29	289
tianjin	923	pneumonia	pc	2019-12-29	70
tianjin	923	pneumonia	wise	2019-12-29	219
tianjin	923	pneumonia	all	2019-12-30	268
tianjin	923	pneumonia	pc	2019-12-30	63
tianjin	923	pneumonia	wise	2019-12-30	205
tianjin	923	pneumonia	all	2019-12-31	874
tianjin	923	pneumonia	pc	2019-12-31	157
tianjin	923	pneumonia	wise	2019-12-31	717
tianjin	923	pneumonia	all	2020-01-01	462
tianjin	923	pneumonia	pc	2020-01-01	76
tianjin	923	pneumonia	wise	2020-01-01	386
tianjin	923	pneumonia	all	2020-01-02	424
tianjin	923	pneumonia	pc	2020-01-02	101
tianjin	923	pneumonia	wise	2020-01-02	323
tianjin	923	pneumonia	all	2020-01-03	430
tianjin	923	pneumonia	pc	2020-01-03	102
tianjin	923	pneumonia	wise	2020-01-03	328
tianjin	923	pneumonia	all	2020-01-04	342
tianjin	923	pneumonia	pc	2020-01-04	80
tianjin	923	pneumonia	wise	2020-01-04	262
tianjin	923	pneumonia	all	2020-01-05	372
tianjin	923	pneumonia	pc	2020-01-05	76
tianjin	923	pneumonia	wise	2020-01-05	296
tianjin	923	pneumonia	all	2020-01-06	382
tianjin	923	pneumonia	pc	2020-01-06	95
tianjin	923	pneumonia	wise	2020-01-06	287
tianjin	923	pneumonia	all	2020-01-07	338
tianjin	923	pneumonia	pc	2020-01-07	76
tianjin	923	pneumonia	wise	2020-01-07	262
tianjin	923	pneumonia	all	2020-01-08	287
tianjin	923	pneumonia	pc	2020-01-08	76
tianjin	923	pneumonia	wise	2020-01-08	211
tianjin	923	pneumonia	all	2020-01-09	345
tianjin	923	pneumonia	pc	2020-01-09	93
tianjin	923	pneumonia	wise	2020-01-09	252
tianjin	923	pneumonia	all	2020-01-10	273
tianjin	923	pneumonia	pc	2020-01-10	78
tianjin	923	pneumonia	wise	2020-01-10	195
tianjin	923	pneumonia	all	2020-01-11	280
tianjin	923	pneumonia	pc	2020-01-11	63
tianjin	923	pneumonia	wise	2020-01-11	217
tianjin	923	pneumonia	all	2020-01-12	251
tianjin	923	pneumonia	pc	2020-01-12	66
tianjin	923	pneumonia	wise	2020-01-12	185
tianjin	923	pneumonia	all	2020-01-13	260
tianjin	923	pneumonia	pc	2020-01-13	78
tianjin	923	pneumonia	wise	2020-01-13	182
tianjin	923	pneumonia	all	2020-01-14	266
tianjin	923	pneumonia	pc	2020-01-14	87
tianjin	923	pneumonia	wise	2020-01-14	179
tianjin	923	pneumonia	all	2020-01-15	292
tianjin	923	pneumonia	pc	2020-01-15	80
tianjin	923	pneumonia	wise	2020-01-15	212
tianjin	923	pneumonia	all	2020-01-16	271
tianjin	923	pneumonia	pc	2020-01-16	78
tianjin	923	pneumonia	wise	2020-01-16	193
tianjin	923	pneumonia	all	2020-01-17	346
tianjin	923	pneumonia	pc	2020-01-17	93
tianjin	923	pneumonia	wise	2020-01-17	253
tianjin	923	pneumonia	all	2020-01-18	275
tianjin	923	pneumonia	pc	2020-01-18	63
tianjin	923	pneumonia	wise	2020-01-18	212
tianjin	923	pneumonia	all	2020-01-19	593
tianjin	923	pneumonia	pc	2020-01-19	133
tianjin	923	pneumonia	wise	2020-01-19	460
tianjin	923	pneumonia	all	2020-01-20	3305
tianjin	923	pneumonia	pc	2020-01-20	843
tianjin	923	pneumonia	wise	2020-01-20	2462
tianjin	923	pneumonia	all	2020-01-21	6851
tianjin	923	pneumonia	pc	2020-01-21	1038
tianjin	923	pneumonia	wise	2020-01-21	5813
tianjin	923	pneumonia	all	2020-01-22	7478
tianjin	923	pneumonia	pc	2020-01-22	1075
tianjin	923	pneumonia	wise	2020-01-22	6403
tianjin	923	pneumonia	all	2020-01-23	8093
tianjin	923	pneumonia	pc	2020-01-23	930
tianjin	923	pneumonia	wise	2020-01-23	7163
tianjin	923	mask	all	2019-12-15	150
tianjin	923	mask	pc	2019-12-15	59
tianjin	923	mask	wise	2019-12-15	91
tianjin	923	mask	all	2019-12-16	84
tianjin	923	mask	pc	2019-12-16	0
tianjin	923	mask	wise	2019-12-16	84
tianjin	923	mask	all	2019-12-17	141
tianjin	923	mask	pc	2019-12-17	61
tianjin	923	mask	wise	2019-12-17	80
tianjin	923	mask	all	2019-12-18	130
tianjin	923	mask	pc	2019-12-18	59
tianjin	923	mask	wise	2019-12-18	71
tianjin	923	mask	all	2019-12-19	136
tianjin	923	mask	pc	2019-12-19	57
tianjin	923	mask	wise	2019-12-19	79
tianjin	923	mask	all	2019-12-20	122
tianjin	923	mask	pc	2019-12-20	57
tianjin	923	mask	wise	2019-12-20	65
tianjin	923	mask	all	2019-12-21	120
tianjin	923	mask	pc	2019-12-21	57
tianjin	923	mask	wise	2019-12-21	63
tianjin	923	mask	all	2019-12-22	69
tianjin	923	mask	pc	2019-12-22	0
tianjin	923	mask	wise	2019-12-22	69
tianjin	923	mask	all	2019-12-23	135
tianjin	923	mask	pc	2019-12-23	61
tianjin	923	mask	wise	2019-12-23	74
tianjin	923	mask	all	2019-12-24	138
tianjin	923	mask	pc	2019-12-24	59
tianjin	923	mask	wise	2019-12-24	79
tianjin	923	mask	all	2019-12-25	120
tianjin	923	mask	pc	2019-12-25	57
tianjin	923	mask	wise	2019-12-25	63
tianjin	923	mask	all	2019-12-26	126
tianjin	923	mask	pc	2019-12-26	57
tianjin	923	mask	wise	2019-12-26	69
tianjin	923	mask	all	2019-12-27	70
tianjin	923	mask	pc	2019-12-27	0
tianjin	923	mask	wise	2019-12-27	70
tianjin	923	mask	all	2019-12-28	127
tianjin	923	mask	pc	2019-12-28	61
tianjin	923	mask	wise	2019-12-28	66
tianjin	923	mask	all	2019-12-29	124
tianjin	923	mask	pc	2019-12-29	64
tianjin	923	mask	wise	2019-12-29	60
tianjin	923	mask	all	2019-12-30	131
tianjin	923	mask	pc	2019-12-30	61
tianjin	923	mask	wise	2019-12-30	70
tianjin	923	mask	all	2019-12-31	136
tianjin	923	mask	pc	2019-12-31	66
tianjin	923	mask	wise	2019-12-31	70
tianjin	923	mask	all	2020-01-01	130
tianjin	923	mask	pc	2020-01-01	57
tianjin	923	mask	wise	2020-01-01	73
tianjin	923	mask	all	2020-01-02	78
tianjin	923	mask	pc	2020-01-02	0
tianjin	923	mask	wise	2020-01-02	78
tianjin	923	mask	all	2020-01-03	66
tianjin	923	mask	pc	2020-01-03	0
tianjin	923	mask	wise	2020-01-03	66
tianjin	923	mask	all	2020-01-04	137
tianjin	923	mask	pc	2020-01-04	61
tianjin	923	mask	wise	2020-01-04	76
tianjin	923	mask	all	2020-01-05	70
tianjin	923	mask	pc	2020-01-05	0
tianjin	923	mask	wise	2020-01-05	70
tianjin	923	mask	all	2020-01-06	70
tianjin	923	mask	pc	2020-01-06	0
tianjin	923	mask	wise	2020-01-06	70
tianjin	923	mask	all	2020-01-07	126
tianjin	923	mask	pc	2020-01-07	57
tianjin	923	mask	wise	2020-01-07	69
tianjin	923	mask	all	2020-01-08	127
tianjin	923	mask	pc	2020-01-08	57
tianjin	923	mask	wise	2020-01-08	70
tianjin	923	mask	all	2020-01-09	118
tianjin	923	mask	pc	2020-01-09	57
tianjin	923	mask	wise	2020-01-09	61
tianjin	923	mask	all	2020-01-10	115
tianjin	923	mask	pc	2020-01-10	57
tianjin	923	mask	wise	2020-01-10	58
tianjin	923	mask	all	2020-01-11	60
tianjin	923	mask	pc	2020-01-11	0
tianjin	923	mask	wise	2020-01-11	60
tianjin	923	mask	all	2020-01-12	57
tianjin	923	mask	pc	2020-01-12	0
tianjin	923	mask	wise	2020-01-12	57
tianjin	923	mask	all	2020-01-13	65
tianjin	923	mask	pc	2020-01-13	0
tianjin	923	mask	wise	2020-01-13	65
tianjin	923	mask	all	2020-01-14	134
tianjin	923	mask	pc	2020-01-14	61
tianjin	923	mask	wise	2020-01-14	73
tianjin	923	mask	all	2020-01-15	66
tianjin	923	mask	pc	2020-01-15	0
tianjin	923	mask	wise	2020-01-15	66
tianjin	923	mask	all	2020-01-16	115
tianjin	923	mask	pc	2020-01-16	57
tianjin	923	mask	wise	2020-01-16	58
tianjin	923	mask	all	2020-01-17	123
tianjin	923	mask	pc	2020-01-17	57
tianjin	923	mask	wise	2020-01-17	66
tianjin	923	mask	all	2020-01-18	126
tianjin	923	mask	pc	2020-01-18	57
tianjin	923	mask	wise	2020-01-18	69
tianjin	923	mask	all	2020-01-19	139
tianjin	923	mask	pc	2020-01-19	61
tianjin	923	mask	wise	2020-01-19	78
tianjin	923	mask	all	2020-01-20	308
tianjin	923	mask	pc	2020-01-20	108
tianjin	923	mask	wise	2020-01-20	200
tianjin	923	mask	all	2020-01-21	1252
tianjin	923	mask	pc	2020-01-21	316
tianjin	923	mask	wise	2020-01-21	936
tianjin	923	mask	all	2020-01-22	1907
tianjin	923	mask	pc	2020-01-22	405
tianjin	923	mask	wise	2020-01-22	1502
tianjin	923	mask	all	2020-01-23	2025
tianjin	923	mask	pc	2020-01-23	395
tianjin	923	mask	wise	2020-01-23	1630
beijing	911	goggles	all	2019-12-15	63
beijing	911	goggles	pc	2019-12-15	0
beijing	911	goggles	wise	2019-12-15	63
beijing	911	goggles	all	2019-12-16	132
beijing	911	goggles	pc	2019-12-16	63
beijing	911	goggles	wise	2019-12-16	69
beijing	911	goggles	all	2019-12-17	123
beijing	911	goggles	pc	2019-12-17	63
beijing	911	goggles	wise	2019-12-17	60
beijing	911	goggles	all	2019-12-18	128
beijing	911	goggles	pc	2019-12-18	68
beijing	911	goggles	wise	2019-12-18	60
beijing	911	goggles	all	2019-12-19	121
beijing	911	goggles	pc	2019-12-19	61
beijing	911	goggles	wise	2019-12-19	60
beijing	911	goggles	all	2019-12-20	131
beijing	911	goggles	pc	2019-12-20	66
beijing	911	goggles	wise	2019-12-20	65
beijing	911	goggles	all	2019-12-21	120
beijing	911	goggles	pc	2019-12-21	57
beijing	911	goggles	wise	2019-12-21	63
beijing	911	goggles	all	2019-12-22	60
beijing	911	goggles	pc	2019-12-22	0
beijing	911	goggles	wise	2019-12-22	60
beijing	911	goggles	all	2019-12-23	57
beijing	911	goggles	pc	2019-12-23	57
beijing	911	goggles	wise	2019-12-23	0
beijing	911	goggles	all	2019-12-24	121
beijing	911	goggles	pc	2019-12-24	61
beijing	911	goggles	wise	2019-12-24	60
beijing	911	goggles	all	2019-12-25	118
beijing	911	goggles	pc	2019-12-25	57
beijing	911	goggles	wise	2019-12-25	61
beijing	911	goggles	all	2019-12-26	127
beijing	911	goggles	pc	2019-12-26	61
beijing	911	goggles	wise	2019-12-26	66
beijing	911	goggles	all	2019-12-27	142
beijing	911	goggles	pc	2019-12-27	64
beijing	911	goggles	wise	2019-12-27	78
beijing	911	goggles	all	2019-12-28	133
beijing	911	goggles	pc	2019-12-28	57
beijing	911	goggles	wise	2019-12-28	76
beijing	911	goggles	all	2019-12-29	63
beijing	911	goggles	pc	2019-12-29	0
beijing	911	goggles	wise	2019-12-29	63
beijing	911	goggles	all	2019-12-30	120
beijing	911	goggles	pc	2019-12-30	57
beijing	911	goggles	wise	2019-12-30	63
beijing	911	goggles	all	2019-12-31	117
beijing	911	goggles	pc	2019-12-31	57
beijing	911	goggles	wise	2019-12-31	60
beijing	911	goggles	all	2020-01-01	115
beijing	911	goggles	pc	2020-01-01	57
beijing	911	goggles	wise	2020-01-01	58
beijing	911	goggles	all	2020-01-02	129
beijing	911	goggles	pc	2020-01-02	64
beijing	911	goggles	wise	2020-01-02	65
beijing	911	goggles	all	2020-01-03	126
beijing	911	goggles	pc	2020-01-03	66
beijing	911	goggles	wise	2020-01-03	60
beijing	911	goggles	all	2020-01-04	65
beijing	911	goggles	pc	2020-01-04	0
beijing	911	goggles	wise	2020-01-04	65
beijing	911	goggles	all	2020-01-05	59
beijing	911	goggles	pc	2020-01-05	59
beijing	911	goggles	wise	2020-01-05	0
beijing	911	goggles	all	2020-01-06	122
beijing	911	goggles	pc	2020-01-06	57
beijing	911	goggles	wise	2020-01-06	65
beijing	911	goggles	all	2020-01-07	116
beijing	911	goggles	pc	2020-01-07	59
beijing	911	goggles	wise	2020-01-07	57
beijing	911	goggles	all	2020-01-08	126
beijing	911	goggles	pc	2020-01-08	68
beijing	911	goggles	wise	2020-01-08	58
beijing	911	goggles	all	2020-01-09	124
beijing	911	goggles	pc	2020-01-09	63
beijing	911	goggles	wise	2020-01-09	61
beijing	911	goggles	all	2020-01-10	58
beijing	911	goggles	pc	2020-01-10	0
beijing	911	goggles	wise	2020-01-10	58
beijing	911	goggles	all	2020-01-11	115
beijing	911	goggles	pc	2020-01-11	57
beijing	911	goggles	wise	2020-01-11	58
beijing	911	goggles	all	2020-01-12	60
beijing	911	goggles	pc	2020-01-12	0
beijing	911	goggles	wise	2020-01-12	60
beijing	911	goggles	all	2020-01-13	129
beijing	911	goggles	pc	2020-01-13	63
beijing	911	goggles	wise	2020-01-13	66
beijing	911	goggles	all	2020-01-14	115
beijing	911	goggles	pc	2020-01-14	57
beijing	911	goggles	wise	2020-01-14	58
beijing	911	goggles	all	2020-01-15	124
beijing	911	goggles	pc	2020-01-15	59
beijing	911	goggles	wise	2020-01-15	65
beijing	911	goggles	all	2020-01-16	126
beijing	911	goggles	pc	2020-01-16	59
beijing	911	goggles	wise	2020-01-16	67
beijing	911	goggles	all	2020-01-17	124
beijing	911	goggles	pc	2020-01-17	57
beijing	911	goggles	wise	2020-01-17	67
beijing	911	goggles	all	2020-01-18	117
beijing	911	goggles	pc	2020-01-18	57
beijing	911	goggles	wise	2020-01-18	60
beijing	911	goggles	all	2020-01-19	136
beijing	911	goggles	pc	2020-01-19	63
beijing	911	goggles	wise	2020-01-19	73
beijing	911	goggles	all	2020-01-20	128
beijing	911	goggles	pc	2020-01-20	57
beijing	911	goggles	wise	2020-01-20	71
beijing	911	goggles	all	2020-01-21	169
beijing	911	goggles	pc	2020-01-21	83
beijing	911	goggles	wise	2020-01-21	86
beijing	911	goggles	all	2020-01-22	217
beijing	911	goggles	pc	2020-01-22	74
beijing	911	goggles	wise	2020-01-22	143
beijing	911	goggles	all	2020-01-23	1479
beijing	911	goggles	pc	2020-01-23	405
beijing	911	goggles	wise	2020-01-23	1074
beijing	911	n95	all	2019-12-15	114
beijing	911	n95	pc	2019-12-15	57
beijing	911	n95	wise	2019-12-15	57
beijing	911	n95	all	2019-12-16	123
beijing	911	n95	pc	2019-12-16	63
beijing	911	n95	wise	2019-12-16	60
beijing	911	n95	all	2019-12-17	114
beijing	911	n95	pc	2019-12-17	57
beijing	911	n95	wise	2019-12-17	57
beijing	911	n95	all	2019-12-18	129
beijing	911	n95	pc	2019-12-18	68
beijing	911	n95	wise	2019-12-18	61
beijing	911	n95	all	2019-12-19	60
beijing	911	n95	pc	2019-12-19	0
beijing	911	n95	wise	2019-12-19	60
beijing	911	n95	all	2019-12-20	116
beijing	911	n95	pc	2019-12-20	59
beijing	911	n95	wise	2019-12-20	57
beijing	911	n95	all	2019-12-21	115
beijing	911	n95	pc	2019-12-21	57
beijing	911	n95	wise	2019-12-21	58
beijing	911	n95	all	2019-12-22	63
beijing	911	n95	pc	2019-12-22	0
beijing	911	n95	wise	2019-12-22	63
beijing	911	n95	all	2019-12-23	114
beijing	911	n95	pc	2019-12-23	57
beijing	911	n95	wise	2019-12-23	57
beijing	911	n95	all	2019-12-24	124
beijing	911	n95	pc	2019-12-24	59
beijing	911	n95	wise	2019-12-24	65
beijing	911	n95	all	2019-12-25	119
beijing	911	n95	pc	2019-12-25	61
beijing	911	n95	wise	2019-12-25	58
beijing	911	n95	all	2019-12-26	123
beijing	911	n95	pc	2019-12-26	57
beijing	911	n95	wise	2019-12-26	66
beijing	911	n95	all	2019-12-27	122
beijing	911	n95	pc	2019-12-27	57
beijing	911	n95	wise	2019-12-27	65
beijing	911	n95	all	2019-12-28	119
beijing	911	n95	pc	2019-12-28	59
beijing	911	n95	wise	2019-12-28	60
beijing	911	n95	all	2019-12-29	114
beijing	911	n95	pc	2019-12-29	57
beijing	911	n95	wise	2019-12-29	57
beijing	911	n95	all	2019-12-30	132
beijing	911	n95	pc	2019-12-30	63
beijing	911	n95	wise	2019-12-30	69
beijing	911	n95	all	2019-12-31	167
beijing	911	n95	pc	2019-12-31	85
beijing	911	n95	wise	2019-12-31	82
beijing	911	n95	all	2020-01-01	122
beijing	911	n95	pc	2020-01-01	57
beijing	911	n95	wise	2020-01-01	65
beijing	911	n95	all	2020-01-02	129
beijing	911	n95	pc	2020-01-02	66
beijing	911	n95	wise	2020-01-02	63
beijing	911	n95	all	2020-01-03	142
beijing	911	n95	pc	2020-01-03	64
beijing	911	n95	wise	2020-01-03	78
beijing	911	n95	all	2020-01-04	120
beijing	911	n95	pc	2020-01-04	57
beijing	911	n95	wise	2020-01-04	63
beijing	911	n95	all	2020-01-05	131
beijing	911	n95	pc	2020-01-05	57
beijing	911	n95	wise	2020-01-05	74
beijing	911	n95	all	2020-01-06	135
beijing	911	n95	pc	2020-01-06	61
beijing	911	n95	wise	2020-01-06	74
beijing	911	n95	all	2020-01-07	138
beijing	911	n95	pc	2020-01-07	72
beijing	911	n95	wise	2020-01-07	66
beijing	911	n95	all	2020-01-08	122
beijing	911	n95	pc	2020-01-08	61
beijing	911	n95	wise	2020-01-08	61
beijing	911	n95	all	2020-01-09	129
beijing	911	n95	pc	2020-01-09	66
beijing	911	n95	wise	2020-01-09	63
beijing	911	n95	all	2020-01-10	134
beijing	911	n95	pc	2020-01-10	64
beijing	911	n95	wise	2020-01-10	70
beijing	911	n95	all	2020-01-11	63
beijing	911	n95	pc	2020-01-11	0
beijing	911	n95	wise	2020-01-11	63
beijing	911	n95	all	2020-01-12	124
beijing	911	n95	pc	2020-01-12	61
beijing	911	n95	wise	2020-01-12	63
beijing	911	n95	all	2020-01-13	61
beijing	911	n95	pc	2020-01-13	0
beijing	911	n95	wise	2020-01-13	61
beijing	911	n95	all	2020-01-14	132
beijing	911	n95	pc	2020-01-14	59
beijing	911	n95	wise	2020-01-14	73
beijing	911	n95	all	2020-01-15	137
beijing	911	n95	pc	2020-01-15	68
beijing	911	n95	wise	2020-01-15	69
beijing	911	n95	all	2020-01-16	136
beijing	911	n95	pc	2020-01-16	63
beijing	911	n95	wise	2020-01-16	73
beijing	911	n95	all	2020-01-17	176
beijing	911	n95	pc	2020-01-17	87
beijing	911	n95	wise	2020-01-17	89
beijing	911	n95	all	2020-01-18	193
beijing	911	n95	pc	2020-01-18	72
beijing	911	n95	wise	2020-01-18	121
beijing	911	n95	all	2020-01-19	503
beijing	911	n95	pc	2020-01-19	229
beijing	911	n95	wise	2020-01-19	274
beijing	911	n95	all	2020-01-20	3591
beijing	911	n95	pc	2020-01-20	1513
beijing	911	n95	wise	2020-01-20	2078
beijing	911	n95	all	2020-01-21	8766
beijing	911	n95	pc	2020-01-21	2914
beijing	911	n95	wise	2020-01-21	5852
beijing	911	n95	all	2020-01-22	6414
beijing	911	n95	pc	2020-01-22	1289
beijing	911	n95	wise	2020-01-22	5125
beijing	911	n95	all	2020-01-23	4866
beijing	911	n95	pc	2020-01-23	858
beijing	911	n95	wise	2020-01-23	4008
beijing	911		all	2019-12-15	163
beijing	911		pc	2019-12-15	61
beijing	911		wise	2019-12-15	102
beijing	911		all	2019-12-16	265
beijing	911		pc	2019-12-16	140
beijing	911		wise	2019-12-16	125
beijing	911		all	2019-12-17	242
beijing	911		pc	2019-12-17	129
beijing	911		wise	2019-12-17	113
beijing	911		all	2019-12-18	248
beijing	911		pc	2019-12-18	133
beijing	911		wise	2019-12-18	115
beijing	911		all	2019-12-19	227
beijing	911		pc	2019-12-19	123
beijing	911		wise	2019-12-19	104
beijing	911		all	2019-12-20	241
beijing	911		pc	2019-12-20	123
beijing	911		wise	2019-12-20	118
beijing	911		all	2019-12-21	173
beijing	911		pc	2019-12-21	68
beijing	911		wise	2019-12-21	105
beijing	911		all	2019-12-22	163
beijing	911		pc	2019-12-22	68
beijing	911		wise	2019-12-22	95
beijing	911		all	2019-12-23	242
beijing	911		pc	2019-12-23	133
beijing	911		wise	2019-12-23	109
beijing	911		all	2019-12-24	240
beijing	911		pc	2019-12-24	135
beijing	911		wise	2019-12-24	105
beijing	911		all	2019-12-25	237
beijing	911		pc	2019-12-25	140
beijing	911		wise	2019-12-25	97
beijing	911		all	2019-12-26	204
beijing	911		pc	2019-12-26	102
beijing	911		wise	2019-12-26	102
beijing	911		all	2019-12-27	232
beijing	911		pc	2019-12-27	123
beijing	911		wise	2019-12-27	109
beijing	911		all	2019-12-28	181
beijing	911		pc	2019-12-28	76
beijing	911		wise	2019-12-28	105
beijing	911		all	2019-12-29	178
beijing	911		pc	2019-12-29	76
beijing	911		wise	2019-12-29	102
beijing	911		all	2019-12-30	253
beijing	911		pc	2019-12-30	154
beijing	911		wise	2019-12-30	99
beijing	911		all	2019-12-31	245
beijing	911		pc	2019-12-31	139
beijing	911		wise	2019-12-31	106
beijing	911		all	2020-01-01	172
beijing	911		pc	2020-01-01	68
beijing	911		wise	2020-01-01	104
beijing	911		all	2020-01-02	218
beijing	911		pc	2020-01-02	116
beijing	911		wise	2020-01-02	102
beijing	911		all	2020-01-03	221
beijing	911		pc	2020-01-03	116
beijing	911		wise	2020-01-03	105
beijing	911		all	2020-01-04	194
beijing	911		pc	2020-01-04	72
beijing	911		wise	2020-01-04	122
beijing	911		all	2020-01-05	173
beijing	911		pc	2020-01-05	76
beijing	911		wise	2020-01-05	97
beijing	911		all	2020-01-06	260
beijing	911		pc	2020-01-06	137
beijing	911		wise	2020-01-06	123
beijing	911		all	2020-01-07	254
beijing	911		pc	2020-01-07	139
beijing	911		wise	2020-01-07	115
beijing	911		all	2020-01-08	260
beijing	911		pc	2020-01-08	150
beijing	911		wise	2020-01-08	110
beijing	911		all	2020-01-09	259
beijing	911		pc	2020-01-09	142
beijing	911		wise	2020-01-09	117
beijing	911		all	2020-01-10	233
beijing	911		pc	2020-01-10	123
beijing	911		wise	2020-01-10	110
beijing	911		all	2020-01-11	178
beijing	911		pc	2020-01-11	85
beijing	911		wise	2020-01-11	93
beijing	911		all	2020-01-12	179
beijing	911		pc	2020-01-12	74
beijing	911		wise	2020-01-12	105
beijing	911		all	2020-01-13	212
beijing	911		pc	2020-01-13	110
beijing	911		wise	2020-01-13	102
beijing	911		all	2020-01-14	250
beijing	911		pc	2020-01-14	146
beijing	911		wise	2020-01-14	104
beijing	911		all	2020-01-15	211
beijing	911		pc	2020-01-15	118
beijing	911		wise	2020-01-15	93
beijing	911		all	2020-01-16	207
beijing	911		pc	2020-01-16	108
beijing	911		wise	2020-01-16	99
beijing	911		all	2020-01-17	237
beijing	911		pc	2020-01-17	131
beijing	911		wise	2020-01-17	106
beijing	911		all	2020-01-18	219
beijing	911		pc	2020-01-18	72
beijing	911		wise	2020-01-18	147
beijing	911		all	2020-01-19	289
beijing	911		pc	2020-01-19	146
beijing	911		wise	2020-01-19	143
beijing	911		all	2020-01-20	1058
beijing	911		pc	2020-01-20	558
beijing	911		wise	2020-01-20	500
beijing	911		all	2020-01-21	1782
beijing	911		pc	2020-01-21	856
beijing	911		wise	2020-01-21	926
beijing	911		all	2020-01-22	1757
beijing	911		pc	2020-01-22	777
beijing	911		wise	2020-01-22	980
beijing	911		all	2020-01-23	1406
beijing	911		pc	2020-01-23	431
beijing	911		wise	2020-01-23	975
beijing	911	wuhan pneumonia	all	2019-12-15	0
beijing	911	wuhan pneumonia	pc	2019-12-15	0
beijing	911	wuhan pneumonia	wise	2019-12-15	0
beijing	911	wuhan pneumonia	all	2019-12-16	0
beijing	911	wuhan pneumonia	pc	2019-12-16	0
beijing	911	wuhan pneumonia	wise	2019-12-16	0
beijing	911	wuhan pneumonia	all	2019-12-17	0
beijing	911	wuhan pneumonia	pc	2019-12-17	0
beijing	911	wuhan pneumonia	wise	2019-12-17	0
beijing	911	wuhan pneumonia	all	2019-12-18	0
beijing	911	wuhan pneumonia	pc	2019-12-18	0
beijing	911	wuhan pneumonia	wise	2019-12-18	0
beijing	911	wuhan pneumonia	all	2019-12-19	0
beijing	911	wuhan pneumonia	pc	2019-12-19	0
beijing	911	wuhan pneumonia	wise	2019-12-19	0
beijing	911	wuhan pneumonia	all	2019-12-20	0
beijing	911	wuhan pneumonia	pc	2019-12-20	0
beijing	911	wuhan pneumonia	wise	2019-12-20	0
beijing	911	wuhan pneumonia	all	2019-12-21	0
beijing	911	wuhan pneumonia	pc	2019-12-21	0
beijing	911	wuhan pneumonia	wise	2019-12-21	0
beijing	911	wuhan pneumonia	all	2019-12-22	0
beijing	911	wuhan pneumonia	pc	2019-12-22	0
beijing	911	wuhan pneumonia	wise	2019-12-22	0
beijing	911	wuhan pneumonia	all	2019-12-23	0
beijing	911	wuhan pneumonia	pc	2019-12-23	0
beijing	911	wuhan pneumonia	wise	2019-12-23	0
beijing	911	wuhan pneumonia	all	2019-12-24	0
beijing	911	wuhan pneumonia	pc	2019-12-24	0
beijing	911	wuhan pneumonia	wise	2019-12-24	0
beijing	911	wuhan pneumonia	all	2019-12-25	0
beijing	911	wuhan pneumonia	pc	2019-12-25	0
beijing	911	wuhan pneumonia	wise	2019-12-25	0
beijing	911	wuhan pneumonia	all	2019-12-26	0
beijing	911	wuhan pneumonia	pc	2019-12-26	0
beijing	911	wuhan pneumonia	wise	2019-12-26	0
beijing	911	wuhan pneumonia	all	2019-12-27	0
beijing	911	wuhan pneumonia	pc	2019-12-27	0
beijing	911	wuhan pneumonia	wise	2019-12-27	0
beijing	911	wuhan pneumonia	all	2019-12-28	0
beijing	911	wuhan pneumonia	pc	2019-12-28	0
beijing	911	wuhan pneumonia	wise	2019-12-28	0
beijing	911	wuhan pneumonia	all	2019-12-29	0
beijing	911	wuhan pneumonia	pc	2019-12-29	0
beijing	911	wuhan pneumonia	wise	2019-12-29	0
beijing	911	wuhan pneumonia	all	2019-12-30	0
beijing	911	wuhan pneumonia	pc	2019-12-30	0
beijing	911	wuhan pneumonia	wise	2019-12-30	0
beijing	911	wuhan pneumonia	all	2019-12-31	5524
beijing	911	wuhan pneumonia	pc	2019-12-31	2141
beijing	911	wuhan pneumonia	wise	2019-12-31	3383
beijing	911	wuhan pneumonia	all	2020-01-01	1413
beijing	911	wuhan pneumonia	pc	2020-01-01	307
beijing	911	wuhan pneumonia	wise	2020-01-01	1106
beijing	911	wuhan pneumonia	all	2020-01-02	2762
beijing	911	wuhan pneumonia	pc	2020-01-02	1032
beijing	911	wuhan pneumonia	wise	2020-01-02	1730
beijing	911	wuhan pneumonia	all	2020-01-03	2624
beijing	911	wuhan pneumonia	pc	2020-01-03	928
beijing	911	wuhan pneumonia	wise	2020-01-03	1696
beijing	911	wuhan pneumonia	all	2020-01-04	2160
beijing	911	wuhan pneumonia	pc	2020-01-04	617
beijing	911	wuhan pneumonia	wise	2020-01-04	1543
beijing	911	wuhan pneumonia	all	2020-01-05	1985
beijing	911	wuhan pneumonia	pc	2020-01-05	478
beijing	911	wuhan pneumonia	wise	2020-01-05	1507
beijing	911	wuhan pneumonia	all	2020-01-06	1940
beijing	911	wuhan pneumonia	pc	2020-01-06	861
beijing	911	wuhan pneumonia	wise	2020-01-06	1079
beijing	911	wuhan pneumonia	all	2020-01-07	1662
beijing	911	wuhan pneumonia	pc	2020-01-07	709
beijing	911	wuhan pneumonia	wise	2020-01-07	953
beijing	911	wuhan pneumonia	all	2020-01-08	1508
beijing	911	wuhan pneumonia	pc	2020-01-08	592
beijing	911	wuhan pneumonia	wise	2020-01-08	916
beijing	911	wuhan pneumonia	all	2020-01-09	1674
beijing	911	wuhan pneumonia	pc	2020-01-09	730
beijing	911	wuhan pneumonia	wise	2020-01-09	944
beijing	911	wuhan pneumonia	all	2020-01-10	1171
beijing	911	wuhan pneumonia	pc	2020-01-10	394
beijing	911	wuhan pneumonia	wise	2020-01-10	777
beijing	911	wuhan pneumonia	all	2020-01-11	1218
beijing	911	wuhan pneumonia	pc	2020-01-11	256
beijing	911	wuhan pneumonia	wise	2020-01-11	962
beijing	911	wuhan pneumonia	all	2020-01-12	1063
beijing	911	wuhan pneumonia	pc	2020-01-12	209
beijing	911	wuhan pneumonia	wise	2020-01-12	854
beijing	911	wuhan pneumonia	all	2020-01-13	1240
beijing	911	wuhan pneumonia	pc	2020-01-13	399
beijing	911	wuhan pneumonia	wise	2020-01-13	841
beijing	911	wuhan pneumonia	all	2020-01-14	1303
beijing	911	wuhan pneumonia	pc	2020-01-14	461
beijing	911	wuhan pneumonia	wise	2020-01-14	842
beijing	911	wuhan pneumonia	all	2020-01-15	1602
beijing	911	wuhan pneumonia	pc	2020-01-15	644
beijing	911	wuhan pneumonia	wise	2020-01-15	958
beijing	911	wuhan pneumonia	all	2020-01-16	1842
beijing	911	wuhan pneumonia	pc	2020-01-16	855
beijing	911	wuhan pneumonia	wise	2020-01-16	987
beijing	911	wuhan pneumonia	all	2020-01-17	2522
beijing	911	wuhan pneumonia	pc	2020-01-17	930
beijing	911	wuhan pneumonia	wise	2020-01-17	1592
beijing	911	wuhan pneumonia	all	2020-01-18	2498
beijing	911	wuhan pneumonia	pc	2020-01-18	529
beijing	911	wuhan pneumonia	wise	2020-01-18	1969
beijing	911	wuhan pneumonia	all	2020-01-19	7116
beijing	911	wuhan pneumonia	pc	2020-01-19	2681
beijing	911	wuhan pneumonia	wise	2020-01-19	4435
beijing	911	wuhan pneumonia	all	2020-01-20	24796
beijing	911	wuhan pneumonia	pc	2020-01-20	8642
beijing	911	wuhan pneumonia	wise	2020-01-20	16154
beijing	911	wuhan pneumonia	all	2020-01-21	30329
beijing	911	wuhan pneumonia	pc	2020-01-21	9606
beijing	911	wuhan pneumonia	wise	2020-01-21	20723
beijing	911	wuhan pneumonia	all	2020-01-22	30357
beijing	911	wuhan pneumonia	pc	2020-01-22	6704
beijing	911	wuhan pneumonia	wise	2020-01-22	23653
beijing	911	wuhan pneumonia	all	2020-01-23	33987
beijing	911	wuhan pneumonia	pc	2020-01-23	4380
beijing	911	wuhan pneumonia	wise	2020-01-23	29607
beijing	911	common cold	all	2019-12-15	388
beijing	911	common cold	pc	2019-12-15	85
beijing	911	common cold	wise	2019-12-15	303
beijing	911	common cold	all	2019-12-16	488
beijing	911	common cold	pc	2019-12-16	150
beijing	911	common cold	wise	2019-12-16	338
beijing	911	common cold	all	2019-12-17	482
beijing	911	common cold	pc	2019-12-17	142
beijing	911	common cold	wise	2019-12-17	340
beijing	911	common cold	all	2019-12-18	459
beijing	911	common cold	pc	2019-12-18	125
beijing	911	common cold	wise	2019-12-18	334
beijing	911	common cold	all	2019-12-19	504
beijing	911	common cold	pc	2019-12-19	162
beijing	911	common cold	wise	2019-12-19	342
beijing	911	common cold	all	2019-12-20	479
beijing	911	common cold	pc	2019-12-20	137
beijing	911	common cold	wise	2019-12-20	342
beijing	911	common cold	all	2019-12-21	441
beijing	911	common cold	pc	2019-12-21	93
beijing	911	common cold	wise	2019-12-21	348
beijing	911	common cold	all	2019-12-22	426
beijing	911	common cold	pc	2019-12-22	89
beijing	911	common cold	wise	2019-12-22	337
beijing	911	common cold	all	2019-12-23	543
beijing	911	common cold	pc	2019-12-23	173
beijing	911	common cold	wise	2019-12-23	370
beijing	911	common cold	all	2019-12-24	480
beijing	911	common cold	pc	2019-12-24	142
beijing	911	common cold	wise	2019-12-24	338
beijing	911	common cold	all	2019-12-25	473
beijing	911	common cold	pc	2019-12-25	139
beijing	911	common cold	wise	2019-12-25	334
beijing	911	common cold	all	2019-12-26	511
beijing	911	common cold	pc	2019-12-26	151
beijing	911	common cold	wise	2019-12-26	360
beijing	911	common cold	all	2019-12-27	539
beijing	911	common cold	pc	2019-12-27	148
beijing	911	common cold	wise	2019-12-27	391
beijing	911	common cold	all	2019-12-28	540
beijing	911	common cold	pc	2019-12-28	110
beijing	911	common cold	wise	2019-12-28	430
beijing	911	common cold	all	2019-12-29	523
beijing	911	common cold	pc	2019-12-29	93
beijing	911	common cold	wise	2019-12-29	430
beijing	911	common cold	all	2019-12-30	565
beijing	911	common cold	pc	2019-12-30	158
beijing	911	common cold	wise	2019-12-30	407
beijing	911	common cold	all	2019-12-31	546
beijing	911	common cold	pc	2019-12-31	162
beijing	911	common cold	wise	2019-12-31	384
beijing	911	common cold	all	2020-01-01	466
beijing	911	common cold	pc	2020-01-01	89
beijing	911	common cold	wise	2020-01-01	377
beijing	911	common cold	all	2020-01-02	619
beijing	911	common cold	pc	2020-01-02	165
beijing	911	common cold	wise	2020-01-02	454
beijing	911	common cold	all	2020-01-03	607
beijing	911	common cold	pc	2020-01-03	162
beijing	911	common cold	wise	2020-01-03	445
beijing	911	common cold	all	2020-01-04	541
beijing	911	common cold	pc	2020-01-04	93
beijing	911	common cold	wise	2020-01-04	448
beijing	911	common cold	all	2020-01-05	573
beijing	911	common cold	pc	2020-01-05	101
beijing	911	common cold	wise	2020-01-05	472
beijing	911	common cold	all	2020-01-06	603
beijing	911	common cold	pc	2020-01-06	176
beijing	911	common cold	wise	2020-01-06	427
beijing	911	common cold	all	2020-01-07	577
beijing	911	common cold	pc	2020-01-07	154
beijing	911	common cold	wise	2020-01-07	423
beijing	911	common cold	all	2020-01-08	519
beijing	911	common cold	pc	2020-01-08	142
beijing	911	common cold	wise	2020-01-08	377
beijing	911	common cold	all	2020-01-09	563
beijing	911	common cold	pc	2020-01-09	158
beijing	911	common cold	wise	2020-01-09	405
beijing	911	common cold	all	2020-01-10	541
beijing	911	common cold	pc	2020-01-10	139
beijing	911	common cold	wise	2020-01-10	402
beijing	911	common cold	all	2020-01-11	475
beijing	911	common cold	pc	2020-01-11	91
beijing	911	common cold	wise	2020-01-11	384
beijing	911	common cold	all	2020-01-12	512
beijing	911	common cold	pc	2020-01-12	114
beijing	911	common cold	wise	2020-01-12	398
beijing	911	common cold	all	2020-01-13	532
beijing	911	common cold	pc	2020-01-13	170
beijing	911	common cold	wise	2020-01-13	362
beijing	911	common cold	all	2020-01-14	576
beijing	911	common cold	pc	2020-01-14	146
beijing	911	common cold	wise	2020-01-14	430
beijing	911	common cold	all	2020-01-15	537
beijing	911	common cold	pc	2020-01-15	140
beijing	911	common cold	wise	2020-01-15	397
beijing	911	common cold	all	2020-01-16	523
beijing	911	common cold	pc	2020-01-16	135
beijing	911	common cold	wise	2020-01-16	388
beijing	911	common cold	all	2020-01-17	501
beijing	911	common cold	pc	2020-01-17	152
beijing	911	common cold	wise	2020-01-17	349
beijing	911	common cold	all	2020-01-18	436
beijing	911	common cold	pc	2020-01-18	74
beijing	911	common cold	wise	2020-01-18	362
beijing	911	common cold	all	2020-01-19	516
beijing	911	common cold	pc	2020-01-19	137
beijing	911	common cold	wise	2020-01-19	379
beijing	911	common cold	all	2020-01-20	733
beijing	911	common cold	pc	2020-01-20	198
beijing	911	common cold	wise	2020-01-20	535
beijing	911	common cold	all	2020-01-21	738
beijing	911	common cold	pc	2020-01-21	202
beijing	911	common cold	wise	2020-01-21	536
beijing	911	common cold	all	2020-01-22	705
beijing	911	common cold	pc	2020-01-22	146
beijing	911	common cold	wise	2020-01-22	559
beijing	911	common cold	all	2020-01-23	643
beijing	911	common cold	pc	2020-01-23	114
beijing	911	common cold	wise	2020-01-23	529
beijing	911	pneumonia	all	2019-12-15	601
beijing	911	pneumonia	pc	2019-12-15	87
beijing	911	pneumonia	wise	2019-12-15	514
beijing	911	pneumonia	all	2019-12-16	708
beijing	911	pneumonia	pc	2019-12-16	175
beijing	911	pneumonia	wise	2019-12-16	533
beijing	911	pneumonia	all	2019-12-17	801
beijing	911	pneumonia	pc	2019-12-17	170
beijing	911	pneumonia	wise	2019-12-17	631
beijing	911	pneumonia	all	2019-12-18	675
beijing	911	pneumonia	pc	2019-12-18	158
beijing	911	pneumonia	wise	2019-12-18	517
beijing	911	pneumonia	all	2019-12-19	702
beijing	911	pneumonia	pc	2019-12-19	151
beijing	911	pneumonia	wise	2019-12-19	551
beijing	911	pneumonia	all	2019-12-20	676
beijing	911	pneumonia	pc	2019-12-20	166
beijing	911	pneumonia	wise	2019-12-20	510
beijing	911	pneumonia	all	2019-12-21	569
beijing	911	pneumonia	pc	2019-12-21	89
beijing	911	pneumonia	wise	2019-12-21	480
beijing	911	pneumonia	all	2019-12-22	642
beijing	911	pneumonia	pc	2019-12-22	102
beijing	911	pneumonia	wise	2019-12-22	540
beijing	911	pneumonia	all	2019-12-23	766
beijing	911	pneumonia	pc	2019-12-23	177
beijing	911	pneumonia	wise	2019-12-23	589
beijing	911	pneumonia	all	2019-12-24	721
beijing	911	pneumonia	pc	2019-12-24	169
beijing	911	pneumonia	wise	2019-12-24	552
beijing	911	pneumonia	all	2019-12-25	675
beijing	911	pneumonia	pc	2019-12-25	163
beijing	911	pneumonia	wise	2019-12-25	512
beijing	911	pneumonia	all	2019-12-26	671
beijing	911	pneumonia	pc	2019-12-26	146
beijing	911	pneumonia	wise	2019-12-26	525
beijing	911	pneumonia	all	2019-12-27	707
beijing	911	pneumonia	pc	2019-12-27	155
beijing	911	pneumonia	wise	2019-12-27	552
beijing	911	pneumonia	all	2019-12-28	660
beijing	911	pneumonia	pc	2019-12-28	97
beijing	911	pneumonia	wise	2019-12-28	563
beijing	911	pneumonia	all	2019-12-29	663
beijing	911	pneumonia	pc	2019-12-29	93
beijing	911	pneumonia	wise	2019-12-29	570
beijing	911	pneumonia	all	2019-12-30	719
beijing	911	pneumonia	pc	2019-12-30	151
beijing	911	pneumonia	wise	2019-12-30	568
beijing	911	pneumonia	all	2019-12-31	2307
beijing	911	pneumonia	pc	2019-12-31	897
beijing	911	pneumonia	wise	2019-12-31	1410
beijing	911	pneumonia	all	2020-01-01	1021
beijing	911	pneumonia	pc	2020-01-01	144
beijing	911	pneumonia	wise	2020-01-01	877
beijing	911	pneumonia	all	2020-01-02	1263
beijing	911	pneumonia	pc	2020-01-02	397
beijing	911	pneumonia	wise	2020-01-02	866
beijing	911	pneumonia	all	2020-01-03	1186
beijing	911	pneumonia	pc	2020-01-03	315
beijing	911	pneumonia	wise	2020-01-03	871
beijing	911	pneumonia	all	2020-01-04	1035
beijing	911	pneumonia	pc	2020-01-04	179
beijing	911	pneumonia	wise	2020-01-04	856
beijing	911	pneumonia	all	2020-01-05	1040
beijing	911	pneumonia	pc	2020-01-05	170
beijing	911	pneumonia	wise	2020-01-05	870
beijing	911	pneumonia	all	2020-01-06	1208
beijing	911	pneumonia	pc	2020-01-06	333
beijing	911	pneumonia	wise	2020-01-06	875
beijing	911	pneumonia	all	2020-01-07	1095
beijing	911	pneumonia	pc	2020-01-07	291
beijing	911	pneumonia	wise	2020-01-07	804
beijing	911	pneumonia	all	2020-01-08	987
beijing	911	pneumonia	pc	2020-01-08	251
beijing	911	pneumonia	wise	2020-01-08	736
beijing	911	pneumonia	all	2020-01-09	1089
beijing	911	pneumonia	pc	2020-01-09	257
beijing	911	pneumonia	wise	2020-01-09	832
beijing	911	pneumonia	all	2020-01-10	864
beijing	911	pneumonia	pc	2020-01-10	216
beijing	911	pneumonia	wise	2020-01-10	648
beijing	911	pneumonia	all	2020-01-11	977
beijing	911	pneumonia	pc	2020-01-11	137
beijing	911	pneumonia	wise	2020-01-11	840
beijing	911	pneumonia	all	2020-01-12	769
beijing	911	pneumonia	pc	2020-01-12	114
beijing	911	pneumonia	wise	2020-01-12	655
beijing	911	pneumonia	all	2020-01-13	850
beijing	911	pneumonia	pc	2020-01-13	219
beijing	911	pneumonia	wise	2020-01-13	631
beijing	911	pneumonia	all	2020-01-14	874
beijing	911	pneumonia	pc	2020-01-14	204
beijing	911	pneumonia	wise	2020-01-14	670
beijing	911	pneumonia	all	2020-01-15	1006
beijing	911	pneumonia	pc	2020-01-15	234
beijing	911	pneumonia	wise	2020-01-15	772
beijing	911	pneumonia	all	2020-01-16	1002
beijing	911	pneumonia	pc	2020-01-16	237
beijing	911	pneumonia	wise	2020-01-16	765
beijing	911	pneumonia	all	2020-01-17	1120
beijing	911	pneumonia	pc	2020-01-17	273
beijing	911	pneumonia	wise	2020-01-17	847
beijing	911	pneumonia	all	2020-01-18	996
beijing	911	pneumonia	pc	2020-01-18	146
beijing	911	pneumonia	wise	2020-01-18	850
beijing	911	pneumonia	all	2020-01-19	2476
beijing	911	pneumonia	pc	2020-01-19	960
beijing	911	pneumonia	wise	2020-01-19	1516
beijing	911	pneumonia	all	2020-01-20	18909
beijing	911	pneumonia	pc	2020-01-20	6431
beijing	911	pneumonia	wise	2020-01-20	12478
beijing	911	pneumonia	all	2020-01-21	29124
beijing	911	pneumonia	pc	2020-01-21	8397
beijing	911	pneumonia	wise	2020-01-21	20727
beijing	911	pneumonia	all	2020-01-22	32589
beijing	911	pneumonia	pc	2020-01-22	6317
beijing	911	pneumonia	wise	2020-01-22	26272
beijing	911	pneumonia	all	2020-01-23	33487
beijing	911	pneumonia	pc	2020-01-23	3534
beijing	911	pneumonia	wise	2020-01-23	29953
beijing	911	mask	all	2019-12-15	166
beijing	911	mask	pc	2019-12-15	61
beijing	911	mask	wise	2019-12-15	105
beijing	911	mask	all	2019-12-16	197
beijing	911	mask	pc	2019-12-16	76
beijing	911	mask	wise	2019-12-16	121
beijing	911	mask	all	2019-12-17	179
beijing	911	mask	pc	2019-12-17	80
beijing	911	mask	wise	2019-12-17	99
beijing	911	mask	all	2019-12-18	160
beijing	911	mask	pc	2019-12-18	61
beijing	911	mask	wise	2019-12-18	99
beijing	911	mask	all	2019-12-19	178
beijing	911	mask	pc	2019-12-19	70
beijing	911	mask	wise	2019-12-19	108
beijing	911	mask	all	2019-12-20	186
beijing	911	mask	pc	2019-12-20	87
beijing	911	mask	wise	2019-12-20	99
beijing	911	mask	all	2019-12-21	167
beijing	911	mask	pc	2019-12-21	59
beijing	911	mask	wise	2019-12-21	108
beijing	911	mask	all	2019-12-22	145
beijing	911	mask	pc	2019-12-22	63
beijing	911	mask	wise	2019-12-22	82
beijing	911	mask	all	2019-12-23	186
beijing	911	mask	pc	2019-12-23	91
beijing	911	mask	wise	2019-12-23	95
beijing	911	mask	all	2019-12-24	200
beijing	911	mask	pc	2019-12-24	87
beijing	911	mask	wise	2019-12-24	113
beijing	911	mask	all	2019-12-25	165
beijing	911	mask	pc	2019-12-25	76
beijing	911	mask	wise	2019-12-25	89
beijing	911	mask	all	2019-12-26	190
beijing	911	mask	pc	2019-12-26	72
beijing	911	mask	wise	2019-12-26	118
beijing	911	mask	all	2019-12-27	174
beijing	911	mask	pc	2019-12-27	82
beijing	911	mask	wise	2019-12-27	92
beijing	911	mask	all	2019-12-28	179
beijing	911	mask	pc	2019-12-28	66
beijing	911	mask	wise	2019-12-28	113
beijing	911	mask	all	2019-12-29	154
beijing	911	mask	pc	2019-12-29	61
beijing	911	mask	wise	2019-12-29	93
beijing	911	mask	all	2019-12-30	204
beijing	911	mask	pc	2019-12-30	72
beijing	911	mask	wise	2019-12-30	132
beijing	911	mask	all	2019-12-31	210
beijing	911	mask	pc	2019-12-31	87
beijing	911	mask	wise	2019-12-31	123
beijing	911	mask	all	2020-01-01	165
beijing	911	mask	pc	2020-01-01	63
beijing	911	mask	wise	2020-01-01	102
beijing	911	mask	all	2020-01-02	178
beijing	911	mask	pc	2020-01-02	76
beijing	911	mask	wise	2020-01-02	102
beijing	911	mask	all	2020-01-03	174
beijing	911	mask	pc	2020-01-03	70
beijing	911	mask	wise	2020-01-03	104
beijing	911	mask	all	2020-01-04	153
beijing	911	mask	pc	2020-01-04	61
beijing	911	mask	wise	2020-01-04	92
beijing	911	mask	all	2020-01-05	159
beijing	911	mask	pc	2020-01-05	66
beijing	911	mask	wise	2020-01-05	93
beijing	911	mask	all	2020-01-06	176
beijing	911	mask	pc	2020-01-06	74
beijing	911	mask	wise	2020-01-06	102
beijing	911	mask	all	2020-01-07	178
beijing	911	mask	pc	2020-01-07	74
beijing	911	mask	wise	2020-01-07	104
beijing	911	mask	all	2020-01-08	158
beijing	911	mask	pc	2020-01-08	78
beijing	911	mask	wise	2020-01-08	80
beijing	911	mask	all	2020-01-09	166
beijing	911	mask	pc	2020-01-09	74
beijing	911	mask	wise	2020-01-09	92
beijing	911	mask	all	2020-01-10	158
beijing	911	mask	pc	2020-01-10	63
beijing	911	mask	wise	2020-01-10	95
beijing	911	mask	all	2020-01-11	156
beijing	911	mask	pc	2020-01-11	57
beijing	911	mask	wise	2020-01-11	99
beijing	911	mask	all	2020-01-12	145
beijing	911	mask	pc	2020-01-12	59
beijing	911	mask	wise	2020-01-12	86
beijing	911	mask	all	2020-01-13	168
beijing	911	mask	pc	2020-01-13	76
beijing	911	mask	wise	2020-01-13	92
beijing	911	mask	all	2020-01-14	148
beijing	911	mask	pc	2020-01-14	72
beijing	911	mask	wise	2020-01-14	76
beijing	911	mask	all	2020-01-15	152
beijing	911	mask	pc	2020-01-15	68
beijing	911	mask	wise	2020-01-15	84
beijing	911	mask	all	2020-01-16	142
beijing	911	mask	pc	2020-01-16	68
beijing	911	mask	wise	2020-01-16	74
beijing	911	mask	all	2020-01-17	167
beijing	911	mask	pc	2020-01-17	78
beijing	911	mask	wise	2020-01-17	89
beijing	911	mask	all	2020-01-18	159
beijing	911	mask	pc	2020-01-18	64
beijing	911	mask	wise	2020-01-18	95
beijing	911	mask	all	2020-01-19	284
beijing	911	mask	pc	2020-01-19	139
beijing	911	mask	wise	2020-01-19	145
beijing	911	mask	all	2020-01-20	1773
beijing	911	mask	pc	2020-01-20	855
beijing	911	mask	wise	2020-01-20	918
beijing	911	mask	all	2020-01-21	4378
beijing	911	mask	pc	2020-01-21	1447
beijing	911	mask	wise	2020-01-21	2931
beijing	911	mask	all	2020-01-22	7079
beijing	911	mask	pc	2020-01-22	1340
beijing	911	mask	wise	2020-01-22	5739
beijing	911	mask	all	2020-01-23	7416
beijing	911	mask	pc	2020-01-23	976
beijing	911	mask	wise	2020-01-23	6440
shanghai	910	goggles	all	2019-12-15	122
shanghai	910	goggles	pc	2019-12-15	59
shanghai	910	goggles	wise	2019-12-15	63
shanghai	910	goggles	all	2019-12-16	57
shanghai	910	goggles	pc	2019-12-16	57
shanghai	910	goggles	wise	2019-12-16	0
shanghai	910	goggles	all	2019-12-17	66
shanghai	910	goggles	pc	2019-12-17	66
shanghai	910	goggles	wise	2019-12-17	0
shanghai	910	goggles	all	2019-12-18	117
shanghai	910	goggles	pc	2019-12-18	57
shanghai	910	goggles	wise	2019-12-18	60
shanghai	910	goggles	all	2019-12-19	63
shanghai	910	goggles	pc	2019-12-19	63
shanghai	910	goggles	wise	2019-12-19	0
shanghai	910	goggles	all	2019-12-20	115
shanghai	910	goggles	pc	2019-12-20	57
shanghai	910	goggles	wise	2019-12-20	58
shanghai	910	goggles	all	2019-12-21	57
shanghai	910	goggles	pc	2019-12-21	57
shanghai	910	goggles	wise	2019-12-21	0
shanghai	910	goggles	all	2019-12-22	63
shanghai	910	goggles	pc	2019-12-22	63
shanghai	910	goggles	wise	2019-12-22	0
shanghai	910	goggles	all	2019-12-23	129
shanghai	910	goggles	pc	2019-12-23	64
shanghai	910	goggles	wise	2019-12-23	65
shanghai	910	goggles	all	2019-12-24	121
shanghai	910	goggles	pc	2019-12-24	63
shanghai	910	goggles	wise	2019-12-24	58
shanghai	910	goggles	all	2019-12-25	125
shanghai	910	goggles	pc	2019-12-25	59
shanghai	910	goggles	wise	2019-12-25	66
shanghai	910	goggles	all	2019-12-26	129
shanghai	910	goggles	pc	2019-12-26	59
shanghai	910	goggles	wise	2019-12-26	70
shanghai	910	goggles	all	2019-12-27	125
shanghai	910	goggles	pc	2019-12-27	64
shanghai	910	goggles	wise	2019-12-27	61
shanghai	910	goggles	all	2019-12-28	61
shanghai	910	goggles	pc	2019-12-28	0
shanghai	910	goggles	wise	2019-12-28	61
shanghai	910	goggles	all	2019-12-29	118
shanghai	910	goggles	pc	2019-12-29	57
shanghai	910	goggles	wise	2019-12-29	61
shanghai	910	goggles	all	2019-12-30	118
shanghai	910	goggles	pc	2019-12-30	61
shanghai	910	goggles	wise	2019-12-30	57
shanghai	910	goggles	all	2019-12-31	57
shanghai	910	goggles	pc	2019-12-31	57
shanghai	910	goggles	wise	2019-12-31	0
shanghai	910	goggles	all	2020-01-01	61
shanghai	910	goggles	pc	2020-01-01	61
shanghai	910	goggles	wise	2020-01-01	0
shanghai	910	goggles	all	2020-01-02	123
shanghai	910	goggles	pc	2020-01-02	57
shanghai	910	goggles	wise	2020-01-02	66
shanghai	910	goggles	all	2020-01-03	121
shanghai	910	goggles	pc	2020-01-03	63
shanghai	910	goggles	wise	2020-01-03	58
shanghai	910	goggles	all	2020-01-04	119
shanghai	910	goggles	pc	2020-01-04	59
shanghai	910	goggles	wise	2020-01-04	60
shanghai	910	goggles	all	2020-01-05	126
shanghai	910	goggles	pc	2020-01-05	59
shanghai	910	goggles	wise	2020-01-05	67
shanghai	910	goggles	all	2020-01-06	128
shanghai	910	goggles	pc	2020-01-06	63
shanghai	910	goggles	wise	2020-01-06	65
shanghai	910	goggles	all	2020-01-07	66
shanghai	910	goggles	pc	2020-01-07	66
shanghai	910	goggles	wise	2020-01-07	0
shanghai	910	goggles	all	2020-01-08	66
shanghai	910	goggles	pc	2020-01-08	66
shanghai	910	goggles	wise	2020-01-08	0
shanghai	910	goggles	all	2020-01-09	122
shanghai	910	goggles	pc	2020-01-09	61
shanghai	910	goggles	wise	2020-01-09	61
shanghai	910	goggles	all	2020-01-10	119
shanghai	910	goggles	pc	2020-01-10	61
shanghai	910	goggles	wise	2020-01-10	58
shanghai	910	goggles	all	2020-01-11	127
shanghai	910	goggles	pc	2020-01-11	61
shanghai	910	goggles	wise	2020-01-11	66
shanghai	910	goggles	all	2020-01-12	114
shanghai	910	goggles	pc	2020-01-12	57
shanghai	910	goggles	wise	2020-01-12	57
shanghai	910	goggles	all	2020-01-13	129
shanghai	910	goggles	pc	2020-01-13	68
shanghai	910	goggles	wise	2020-01-13	61
shanghai	910	goggles	all	2020-01-14	57
shanghai	910	goggles	pc	2020-01-14	57
shanghai	910	goggles	wise	2020-01-14	0
shanghai	910	goggles	all	2020-01-15	128
shanghai	910	goggles	pc	2020-01-15	70
shanghai	910	goggles	wise	2020-01-15	58
shanghai	910	goggles	all	2020-01-16	118
shanghai	910	goggles	pc	2020-01-16	61
shanghai	910	goggles	wise	2020-01-16	57
shanghai	910	goggles	all	2020-01-17	124
shanghai	910	goggles	pc	2020-01-17	61
shanghai	910	goggles	wise	2020-01-17	63
shanghai	910	goggles	all	2020-01-18	120
shanghai	910	goggles	pc	2020-01-18	57
shanghai	910	goggles	wise	2020-01-18	63
shanghai	910	goggles	all	2020-01-19	121
shanghai	910	goggles	pc	2020-01-19	61
shanghai	910	goggles	wise	2020-01-19	60
shanghai	910	goggles	all	2020-01-20	128
shanghai	910	goggles	pc	2020-01-20	61
shanghai	910	goggles	wise	2020-01-20	67
shanghai	910	goggles	all	2020-01-21	164
shanghai	910	goggles	pc	2020-01-21	85
shanghai	910	goggles	wise	2020-01-21	79
shanghai	910	goggles	all	2020-01-22	194
shanghai	910	goggles	pc	2020-01-22	82
shanghai	910	goggles	wise	2020-01-22	112
shanghai	910	goggles	all	2020-01-23	1512
shanghai	910	goggles	pc	2020-01-23	535
shanghai	910	goggles	wise	2020-01-23	977
shanghai	910	n95	all	2019-12-15	57
shanghai	910	n95	pc	2019-12-15	0
shanghai	910	n95	wise	2019-12-15	57
shanghai	910	n95	all	2019-12-16	120
shanghai	910	n95	pc	2019-12-16	63
shanghai	910	n95	wise	2019-12-16	57
shanghai	910	n95	all	2019-12-17	125
shanghai	910	n95	pc	2019-12-17	64
shanghai	910	n95	wise	2019-12-17	61
shanghai	910	n95	all	2019-12-18	63
shanghai	910	n95	pc	2019-12-18	0
shanghai	910	n95	wise	2019-12-18	63
shanghai	910	n95	all	2019-12-19	119
shanghai	910	n95	pc	2019-12-19	61
shanghai	910	n95	wise	2019-12-19	58
shanghai	910	n95	all	2019-12-20	63
shanghai	910	n95	pc	2019-12-20	63
shanghai	910	n95	wise	2019-12-20	0
shanghai	910	n95	all	2019-12-21	117
shanghai	910	n95	pc	2019-12-21	57
shanghai	910	n95	wise	2019-12-21	60
shanghai	910	n95	all	2019-12-22	61
shanghai	910	n95	pc	2019-12-22	61
shanghai	910	n95	wise	2019-12-22	0
shanghai	910	n95	all	2019-12-23	128
shanghai	910	n95	pc	2019-12-23	68
shanghai	910	n95	wise	2019-12-23	60
shanghai	910	n95	all	2019-12-24	123
shanghai	910	n95	pc	2019-12-24	57
shanghai	910	n95	wise	2019-12-24	66
shanghai	910	n95	all	2019-12-25	116
shanghai	910	n95	pc	2019-12-25	59
shanghai	910	n95	wise	2019-12-25	57
shanghai	910	n95	all	2019-12-26	115
shanghai	910	n95	pc	2019-12-26	57
shanghai	910	n95	wise	2019-12-26	58
shanghai	910	n95	all	2019-12-27	118
shanghai	910	n95	pc	2019-12-27	57
shanghai	910	n95	wise	2019-12-27	61
shanghai	910	n95	all	2019-12-28	117
shanghai	910	n95	pc	2019-12-28	57
shanghai	910	n95	wise	2019-12-28	60
shanghai	910	n95	all	2019-12-29	58
shanghai	910	n95	pc	2019-12-29	0
shanghai	910	n95	wise	2019-12-29	58
shanghai	910	n95	all	2019-12-30	133
shanghai	910	n95	pc	2019-12-30	68
shanghai	910	n95	wise	2019-12-30	65
shanghai	910	n95	all	2019-12-31	180
shanghai	910	n95	pc	2019-12-31	91
shanghai	910	n95	wise	2019-12-31	89
shanghai	910	n95	all	2020-01-01	130
shanghai	910	n95	pc	2020-01-01	59
shanghai	910	n95	wise	2020-01-01	71
shanghai	910	n95	all	2020-01-02	138
shanghai	910	n95	pc	2020-01-02	72
shanghai	910	n95	wise	2020-01-02	66
shanghai	910	n95	all	2020-01-03	140
shanghai	910	n95	pc	2020-01-03	70
shanghai	910	n95	wise	2020-01-03	70
shanghai	910	n95	all	2020-01-04	131
shanghai	910	n95	pc	2020-01-04	61
shanghai	910	n95	wise	2020-01-04	70
shanghai	910	n95	all	2020-01-05	131
shanghai	910	n95	pc	2020-01-05	64
shanghai	910	n95	wise	2020-01-05	67
shanghai	910	n95	all	2020-01-06	135
shanghai	910	n95	pc	2020-01-06	74
shanghai	910	n95	wise	2020-01-06	61
shanghai	910	n95	all	2020-01-07	134
shanghai	910	n95	pc	2020-01-07	63
shanghai	910	n95	wise	2020-01-07	71
shanghai	910	n95	all	2020-01-08	127
shanghai	910	n95	pc	2020-01-08	61
shanghai	910	n95	wise	2020-01-08	66
shanghai	910	n95	all	2020-01-09	133
shanghai	910	n95	pc	2020-01-09	72
shanghai	910	n95	wise	2020-01-09	61
shanghai	910	n95	all	2020-01-10	122
shanghai	910	n95	pc	2020-01-10	57
shanghai	910	n95	wise	2020-01-10	65
shanghai	910	n95	all	2020-01-11	69
shanghai	910	n95	pc	2020-01-11	0
shanghai	910	n95	wise	2020-01-11	69
shanghai	910	n95	all	2020-01-12	61
shanghai	910	n95	pc	2020-01-12	0
shanghai	910	n95	wise	2020-01-12	61
shanghai	910	n95	all	2020-01-13	129
shanghai	910	n95	pc	2020-01-13	63
shanghai	910	n95	wise	2020-01-13	66
shanghai	910	n95	all	2020-01-14	132
shanghai	910	n95	pc	2020-01-14	66
shanghai	910	n95	wise	2020-01-14	66
shanghai	910	n95	all	2020-01-15	137
shanghai	910	n95	pc	2020-01-15	61
shanghai	910	n95	wise	2020-01-15	76
shanghai	910	n95	all	2020-01-16	139
shanghai	910	n95	pc	2020-01-16	72
shanghai	910	n95	wise	2020-01-16	67
shanghai	910	n95	all	2020-01-17	182
shanghai	910	n95	pc	2020-01-17	82
shanghai	910	n95	wise	2020-01-17	100
shanghai	910	n95	all	2020-01-18	214
shanghai	910	n95	pc	2020-01-18	76
shanghai	910	n95	wise	2020-01-18	138
shanghai	910	n95	all	2020-01-19	1012
shanghai	910	n95	pc	2020-01-19	527
shanghai	910	n95	wise	2020-01-19	485
shanghai	910	n95	all	2020-01-20	4170
shanghai	910	n95	pc	2020-01-20	1959
shanghai	910	n95	wise	2020-01-20	2211
shanghai	910	n95	all	2020-01-21	8208
shanghai	910	n95	pc	2020-01-21	3215
shanghai	910	n95	wise	2020-01-21	4993
shanghai	910	n95	all	2020-01-22	5014
shanghai	910	n95	pc	2020-01-22	1501
shanghai	910	n95	wise	2020-01-22	3513
shanghai	910	n95	all	2020-01-23	3824
shanghai	910	n95	pc	2020-01-23	947
shanghai	910	n95	wise	2020-01-23	2877
shanghai	910		all	2019-12-15	227
shanghai	910		pc	2019-12-15	82
shanghai	910		wise	2019-12-15	145
shanghai	910		all	2019-12-16	377
shanghai	910		pc	2019-12-16	216
shanghai	910		wise	2019-12-16	161
shanghai	910		all	2019-12-17	327
shanghai	910		pc	2019-12-17	172
shanghai	910		wise	2019-12-17	155
shanghai	910		all	2019-12-18	324
shanghai	910		pc	2019-12-18	177
shanghai	910		wise	2019-12-18	147
shanghai	910		all	2019-12-19	318
shanghai	910		pc	2019-12-19	197
shanghai	910		wise	2019-12-19	121
shanghai	910		all	2019-12-20	306
shanghai	910		pc	2019-12-20	207
shanghai	910		wise	2019-12-20	99
shanghai	910		all	2019-12-21	232
shanghai	910		pc	2019-12-21	101
shanghai	910		wise	2019-12-21	131
shanghai	910		all	2019-12-22	214
shanghai	910		pc	2019-12-22	80
shanghai	910		wise	2019-12-22	134
shanghai	910		all	2019-12-23	296
shanghai	910		pc	2019-12-23	177
shanghai	910		wise	2019-12-23	119
shanghai	910		all	2019-12-24	369
shanghai	910		pc	2019-12-24	233
shanghai	910		wise	2019-12-24	136
shanghai	910		all	2019-12-25	303
shanghai	910		pc	2019-12-25	193
shanghai	910		wise	2019-12-25	110
shanghai	910		all	2019-12-26	338
shanghai	910		pc	2019-12-26	212
shanghai	910		wise	2019-12-26	126
shanghai	910		all	2019-12-27	339
shanghai	910		pc	2019-12-27	182
shanghai	910		wise	2019-12-27	157
shanghai	910		all	2019-12-28	215
shanghai	910		pc	2019-12-28	93
shanghai	910		wise	2019-12-28	122
shanghai	910		all	2019-12-29	200
shanghai	910		pc	2019-12-29	87
shanghai	910		wise	2019-12-29	113
shanghai	910		all	2019-12-30	350
shanghai	910		pc	2019-12-30	205
shanghai	910		wise	2019-12-30	145
shanghai	910		all	2019-12-31	302
shanghai	910		pc	2019-12-31	163
shanghai	910		wise	2019-12-31	139
shanghai	910		all	2020-01-01	195
shanghai	910		pc	2020-01-01	76
shanghai	910		wise	2020-01-01	119
shanghai	910		all	2020-01-02	328
shanghai	910		pc	2020-01-02	198
shanghai	910		wise	2020-01-02	130
shanghai	910		all	2020-01-03	332
shanghai	910		pc	2020-01-03	197
shanghai	910		wise	2020-01-03	135
shanghai	910		all	2020-01-04	218
shanghai	910		pc	2020-01-04	93
shanghai	910		wise	2020-01-04	125
shanghai	910		all	2020-01-05	246
shanghai	910		pc	2020-01-05	118
shanghai	910		wise	2020-01-05	128
shanghai	910		all	2020-01-06	392
shanghai	910		pc	2020-01-06	240
shanghai	910		wise	2020-01-06	152
shanghai	910		all	2020-01-07	350
shanghai	910		pc	2020-01-07	205
shanghai	910		wise	2020-01-07	145
shanghai	910		all	2020-01-08	347
shanghai	910		pc	2020-01-08	200
shanghai	910		wise	2020-01-08	147
shanghai	910		all	2020-01-09	326
shanghai	910		pc	2020-01-09	198
shanghai	910		wise	2020-01-09	128
shanghai	910		all	2020-01-10	286
shanghai	910		pc	2020-01-10	180
[truncated: 327,038+ more rows]
