# Supplementary material for: The impact of social ties and SARS memory on the public awareness of 2019 novel coronavirus (SARS-CoV-2) outbreak
Source: Sci Rep. 2020 Oct 26;10:18241. doi: 10.1038/s41598-020-75318-9 (PMC7589561; doi:10.1038/s41598-020-75318-9)
Supplement: Supplementary file 3 — Supplementary Information 3. [file 41598_2020_75318_MOESM3_ESM.xlsx]

## Sheet: Sheet1
The impact of social ties and SARS memory on the public awareness of 2019 novel coronavirus (SARS-CoV-2) outbreak
Haohui “Caron” Chen1,2*, Cecile Paris1, Andrew Reeson1
1Data61, Commonwealth Scientific and Industrial Research Organization, Australia
2Monash University, Australia
*Correspondence to: Haohui Chen (Caronhaohui.chen@data61.csiro.au).

## Sheet: File S2
city_EN	first_obs_date	obs_lead_time	first_obs_number	mean_after_obs	sigl_drop	mean_cold	peak_to_cold_mean	max_cold	peak_to_cold_max	peak_date_t_1	peak_number_t_1	peak_lead_day_t_1	peak_date_t_2	peak_number_t_2	peak_lead_day_t_2	peak_date_t_3	peak_number_t_3	peak_lead_day_t_3	peak_date_t_4	peak_number_t_4	peak_lead_day_t_4	province_EN	SARS	SARS_den	steps	gdp_per_capita	retention	SARS_city	distance_km	province
qitaihe	2019-12-31	10	63	38.4444	-0.389771	21.9048	2.75052	60	1.05	2020-01-02	116	8	2020-01-20	153	-10	2020-01-21	188	-11	2020-01-22	254	-12	heilongjiang	0	0	5.85714	26500	0.610229	0	2223.84	0
wanning	2019-12-31		58	12.6667	-0.781609	0	58	0														hain	0	0	5	32395.6	0.218391	0	1346.98	0
sanya	2019-12-31	10	187	120.556	-0.355318	51.381	3.57	117	1.59829	2019-12-31	187	10	2020-01-20	427	-10	2020-01-20	427	-10	2020-01-21	706	-11	hain	0	0	4	63273	0.644682	0	1439.88	0
sanming	2019-12-31	10	143	95.4444	-0.332556	70.8095	1.99138	122	1.17213	2020-01-20	294	-10	2020-01-20	294	-10	2020-01-21	427	-11	2020-01-22	595	-12	fujian	3	0.0860092	5	73261	0.667444	1	567.174	0
sanmenxia	2019-12-31	10	159	89.6667	-0.436059	78.4762	2.0006	120	1.325	2020-01-20	293	-10	2020-01-20	293	-10	2020-01-21	422	-11	2020-01-22	488	-12	hen	15	0.155167	4	58894	0.563941	0	523.511	0
shangrao	2019-12-31	10	246	124.333	-0.49458	84.8571	2.86522	139	1.76978	2019-12-31	246	10	2020-01-19	284	-9	2020-01-20	864	-10	2020-01-20	864	-10	jiangxi	1	0.0235073	2	26996	0.50542	0	403.385	0
dongfang	2020-01-02	8	115	8.28571	-0.92795	3.16667	27.6	57	2.01754	2020-01-02	115	8	2020-01-02	115	8	2020-01-21	190	-11				hain	0	0	5	35086.9	0.0720497	0	1346.98	0
dongguan	2019-12-31	10	1240	514.667	-0.584946	245.286	5.0348	288	4.30556	2019-12-31	1240	10	2019-12-31	1240	10	2019-12-31	1240	10	2019-12-31	1240	10	guangdong	1514	19.0344	2	82682	0.415054	2	851.217	0
dongying	2019-12-31	10	207	144.444	-0.302201	88.5238	2.31223	136	1.52206	2019-12-31	207	10	2020-01-20	443	-10	2020-01-20	443	-10	2020-01-21	681	-11	shandong	1	0.0109589	5	164024	0.697799	0	878.055	0
lishui	2019-12-31	10	172	101.667	-0.408915	93.0952	1.82794	135	1.27407	2020-01-20	316	-10	2020-01-20	316	-10	2020-01-21	603	-11	2020-01-21	603	-11	zhejiang	4	0.0854701	4	56238	0.591085	0	565.701	0
lijiang	2019-12-31	10	131	59.3333	-0.547074	10.8571	11.0482	57	2.29825	2019-12-31	131	10	2019-12-31	131	10	2020-01-21	243	-11	2020-01-21	243	-11	yunn	0	0	4	24116	0.452926	0	1396.99	0
zhongwei	2019-12-31	10	58	6.55556	-0.886973	19.0476	2.89311	58	1	2020-01-20	127	-10	2020-01-20	127	-10	2020-01-23	238	-13	2020-01-23	238	-13	ningxia	6	1.03448	3	29549	0.113027	0	1041.02	0
zhongshan	2019-12-31	10	348	209.333	-0.398467	120.333	2.86813	146	2.38356	2019-12-31	348	10	2019-12-31	348	10	2020-01-20	863	-10	2020-01-20	863	-10	guangdong	1514	19.0344	3	99471	0.601533	28	905.985	0
linxia	2019-12-31	10	58	52.4444	-0.0957854	51.0952	1.11335	114	0.508772	2020-01-21	215	-11	2020-01-22	263	-12	2020-01-23	403	-13				gansu	8	0.307338	4	11399	0.904215	0	1160.53	0
linfen	2019-12-31	10	240	127.333	-0.469444	95.4286	2.48889	135	1.77778	2019-12-31	240	10	2020-01-20	447	-10	2020-01-20	447	-10	2020-01-21	734	-11	shanxi	445	13.4279	4	27102	0.530556	18	687.349	0
linyi	2019-12-31	10	589	255.111	-0.566874	153.333	3.81641	190	3.1	2019-12-31	589	10	2019-12-31	589	10	2019-12-31	589	10	2020-01-20	1284	-10	shandong	1	0.0109589	3	38803	0.433126	0	640.256	0
lincang	2019-12-31	10	60	25.8889	-0.568519	8.19048	6.5285	58	1.03448	2020-01-02	117	8	2020-01-02	117	8	2020-01-21	186	-11	2020-01-23	252	-13	yunn	0	0	5.1	21906	0.431481	0	1632.52	0
lingao	2019-12-31	10	57	0	-1	9.5	5.42857	57	1	2020-01-23	127	-13	2020-01-23	127	-13							hain	0	0	5	35902.8	0	0	1346.98	0
dandong	2019-12-31	10	172	111.667	-0.350775	82.3333	2.064	127	1.35433	2020-01-20	318	-10	2020-01-20	318	-10	2020-01-21	493	-11	2020-01-22	521	-12	liaoning	3	0.0712589	5	31223	0.649225	0	1432.47	0
wulanchabu	2019-12-31	10	122	53.6667	-0.560109	63.7143	1.88521	115	1.06087	2020-01-20	205	-10	2020-01-21	292	-11	2020-01-22	376	-12	2020-01-23	561	-13	neimenggu	289	12.1429	3	44517	0.439891	9	1259.05	0
wuhai	2019-12-31	10	66	32.1111	-0.513468	24.5714	2.58101	115	0.573913	2020-01-21	221	-11	2020-01-22	279	-12	2020-01-23	361	-13				neimenggu	289	12.1429	4	102725	0.486532	0	1195.76	0
ledong	2020-01-20		66			0	66	0														hain	0	0	5	24625.7		0	1346.98	0
leshan	2019-12-31	10	211	134.556	-0.362296	68.5714	3.03285	122	1.72951	2019-12-31	211	10	2020-01-20	428	-10	2020-01-20	428	-10	2020-01-21	729	-11	sichuan	17	0.195402	4	43110	0.637704	3	1039.75	0
jiujiang	2019-12-31	10	362	175.778	-0.514426	95.7619	3.74114	132	2.74242	2019-12-31	362	10	2019-12-31	362	10	2020-01-20	926	-10	2020-01-20	926	-10	jiangxi	1	0.0235073	3	43338	0.485574	0	179.161	0
yunfu	2019-12-31	10	143	73.8889	-0.483294	66.9048	2.10589	120	1.19167	2020-01-20	247	-10	2020-01-20	247	-10	2020-01-21	405	-11	2020-01-23	571	-13	guangdong	1514	19.0344	4	31502	0.516706	0	898.479	0
wujiaqu	2019-12-31	10	57	6.44444	-0.88694	10.9048	4.788	58	0.982759	2020-01-20	126	-10	2020-01-20	126	-10							xinjiang	0	0	6		0.11306	0	2780.85	0
wuzhishan	2020-01-05	5	68	0	-1	2.23077	21.0476	58	1.17241	2020-01-21	129	-11	2020-01-21	129	-11							hain	0	0	5	23093	0	0	1346.98	0
bozhou	2019-12-31	10	173	115.222	-0.333976	86.4762	1.97768	138	1.25362	2020-01-20	425	-10	2020-01-20	425	-10	2020-01-20	425	-10	2020-01-21	687	-11	anhui	10	0.156006	4	20611	0.666024	0	359.889	0
xiantao	2019-12-31	10	302	156.667	-0.481236	43.8095	6.73964	117	2.5812	2019-12-31	302	10	2019-12-31	302	10	2020-01-20	495	-10	2020-01-20	495	-10	hubei	6	0.0999667	1	56065	0.518764	0	98.9232	0
yichun	2019-12-31	10	61	38.5556	-0.367942	30.5238	1.93505	114	0.535088	2020-01-20	196	-10	2020-01-21	233	-11	2020-01-23	424	-13				heilongjiang	0	0	5.85714	21043	0.632058	0	2302.93	0
yili	2019-12-31	10	140	74.6667	-0.466667	71.1429	1.94059	124	1.12903	2020-01-20	210	-10	2020-01-21	302	-11	2020-01-22	398	-12	2020-01-23	705	-13	xinjiang	0	0	6	33120	0.533333	0	3149.77	0
foshan	2019-12-31	10	1050	500.889	-0.522963	211.095	4.95061	231	4.54545	2019-12-31	1050	10	2019-12-31	1050	10	2019-12-31	1050	10	2019-12-31	1050	10	guangdong	1514	19.0344	3	115891	0.477037	25	858.821	0
jiamusi	2019-12-31	10	143	106.444	-0.255633	77.3333	1.82553	123	1.1626	2020-01-20	237	-10	2020-01-21	348	-11	2020-01-22	464	-12	2020-01-23	616	-13	heilongjiang	0	0	5.85714	36878	0.744367	0	2524.95	0
baoting	2020-01-08	2	57	57	0	6	8.14286	60	0.95	2020-01-21	170	-11	2020-01-21	170	-11	2020-01-23	192	-13				hain	0	0	5	27564.4	1	0	1346.98	0
baoding	2019-12-31	10	671	294.556	-0.56102	164.905	4.04449	204	3.28922	2019-12-31	671	10	2019-12-31	671	10	2019-12-31	671	10	2020-01-20	1565	-10	hebei	210	3.10238	2	29992	0.43898	31	950.563	0
baoshan	2019-12-31	10	135	72.5556	-0.462551	50.4762	2.62257	119	1.13445	2020-01-21	233	-11	2020-01-22	303	-12							yunn	0	0	5.1	23692	0.537449	0	1627.88	0
xinyang	2019-12-31	10	418	194.889	-0.533759	88.6667	4.66171	136	3.07353	2019-12-31	418	10	2019-12-31	418	10	2019-12-31	418	10	2020-01-20	998	-10	hen	15	0.155167	1	31733	0.466241	0	171.764	0
danzhou	2019-12-31	10	150	91.8889	-0.387407	51.4286	2.86104	124	1.20968	2020-01-20	281	-10	2020-01-20	281	-10	2020-01-21	457	-11	2020-01-22	584	-12	hain	0	0	5	26184.2	0.612593	0	1346.98	0
kezilesu	2020-01-03	7	57	0	-1	9.54167	5.40711	58	0.982759	2020-01-23	162	-13	2020-01-23	162	-13							xinjiang	0	0	6	16736	0	0	3538.18	0
kelamayi	2019-12-31	10	135	65.6667	-0.51358	41.7143	3.16054	116	1.16379	2020-01-21	193	-11	2020-01-22	303	-12							xinjiang	0	0	6	137307	0.48642	0	3003.36	0
liuan	2019-12-31	10	302	179.778	-0.404709	99.9048	2.99292	139	2.17266	2019-12-31	302	10	2019-12-31	302	10	2020-01-20	820	-10	2020-01-20	820	-10	anhui	10	0.156006	2	23298	0.595291	0	224.883	0
lanzhou	2019-12-31	10	392	223.889	-0.428855	165.857	2.34932	191	2.05236	2019-12-31	392	10	2019-12-31	392	10	2020-01-20	1126	-10	2020-01-20	1126	-10	gansu	8	0.307338	2	61207	0.571145	1	1170.74	1
xingan	2019-12-31	10	130	47.2222	-0.636752	58.5238	2.184	118	1.10169	2020-01-21	239	-11	2020-01-21	239	-11	2020-01-23	408	-13				neimenggu	289	12.1429	5	32648	0.363248	0	1856.91	0
neijiang	2019-12-31	10	167	97.1111	-0.418496	71.5714	2.30118	124	1.34677	2020-01-20	301	-10	2020-01-20	301	-10	2020-01-21	522	-11	2020-01-21	522	-11	sichuan	17	0.195402	4	34667	0.581504	1	904.061	0
liangshan	2019-12-31	10	210	95.3333	-0.546032	84.1905	2.46506	133	1.57895	2019-12-31	210	10	2020-01-20	523	-10	2020-01-20	523	-10	2020-01-21	898	-11	sichuan	17	0.195402	3	29549	0.453968	2	1217.73	0
baotou	2019-12-31	10	192	122.111	-0.364005	72.7619	2.60297	130	1.47692	2020-01-19	196	-9	2020-01-20	399	-10	2020-01-20	399	-10	2020-01-21	543	-11	neimenggu	289	12.1429	4	136021	0.635995	14	1284.52	0
beihai	2019-12-31	10	137	107.333	-0.216545	57.4762	2.34283	123	1.11382	2020-01-20	328	-10	2020-01-20	328	-10	2020-01-21	547	-11	2020-01-21	547	-11	guangxi	22	0.452954	4	61580	0.783455	0	1111.03	0
shiyan	2019-12-31	10	354	195.778	-0.446955	69.7619	5.00269	118	3	2019-12-31	354	10	2019-12-31	354	10	2020-01-20	741	-10	2020-01-20	741	-10	hubei	6	0.0999667	1	42083	0.553045	0	419.344	0
njing	2019-12-31	10	1990	749.778	-0.623227	255.81	7.74893	272	7.31618	2019-12-31	1990	10	2019-12-31	1990	10	2019-12-31	1990	10	2019-12-31	1990	10	jiangsu	7	0.094518	2	127264	0.376773	2	447.287	1
nchong	2019-12-31	10	240	127.333	-0.469444	89.9048	2.64013	133	1.80451	2019-12-31	240	10	2020-01-20	642	-10	2020-01-20	642	-10	2020-01-20	642	-10	sichuan	17	0.195402	4	25871	0.530556	0	769.969	0
nning	2019-12-31	10	725	296.556	-0.590958	211.905	3.40528	258	2.81008	2019-12-31	725	10	2019-12-31	725	10	2020-01-20	1614	-10	2020-01-20	1614	-10	guangxi	22	0.452954	2	52723	0.409042	4	1022.8	1
nping	2019-12-31	10	161	102.667	-0.362319	68.8571	2.3047	125	1.288	2020-01-20	332	-10	2020-01-20	332	-10	2020-01-21	505	-11	2020-01-21	505	-11	fujian	3	0.0860092	3	55009	0.637681	0	519.287	0
nchang	2019-12-31	10	1107	365.778	-0.669577	166.286	6.61742	202	5.4802	2019-12-31	1107	10	2019-12-31	1107	10	2019-12-31	1107	10	2019-12-31	1107	10	jiangxi	1	0.0235073	4	81598	0.330423	0	272.819	1
ntong	2019-12-31	10	510	254	-0.501961	143.952	3.5184	170	3	2019-12-31	510	10	2019-12-31	510	10	2020-01-20	1260	-10	2020-01-20	1260	-10	jiangsu	7	0.094518	2	92702	0.498039	1	649.125	0
nyang	2019-12-31	10	796	308.444	-0.612507	162	4.88344	212	3.75472	2019-12-31	796	10	2019-12-31	796	10	2019-12-31	796	10	2020-01-20	1630	-10	hen	15	0.155167	3	31010	0.387493	3	333.03	0
boertala	2019-12-31	10	70	26.2222	-0.625397	27.4762	2.45819	60	1.16667	2020-01-20	149	-10	2020-01-20	149	-10	2020-01-21	200	-11	2020-01-23	279	-13	xinjiang	0	0	6	57987	0.374603	0	3191.76	0
xiamen	2019-12-31	10	860	358.556	-0.583075	168	5.08876	196	4.38776	2019-12-31	860	10	2019-12-31	860	10	2019-12-31	860	10	2019-12-31	860	10	fujian	3	0.0860092	3	97282	0.416925	2	753.53	1
shuangyashan	2019-12-31	10	127	89.6667	-0.293963	54.9048	2.27172	115	1.10435	2020-01-20	181	-10	2020-01-21	281	-11	2020-01-23	468	-13	2020-01-23	468	-13	heilongjiang	0	0	5.85714	29959	0.706037	0	2330.74	0
taizhou	2019-12-31	10	362	190.778	-0.47299	137.286	2.61777	157	2.30573	2019-12-31	362	10	2019-12-31	362	10	2020-01-20	1107	-10	2020-01-20	1107	-10	zhejiang	4	0.0854701	3	64287	0.52701	0	678.334	0
taiwan	2019-12-31	10	187	210.778	0.127154	27.5238	6.55593	114	1.64035	2019-12-31	187	10	2020-01-04	256	6	2020-01-18	391	-8	2020-01-20	1063	-10	taiwan	307	13.5841	2	146624	1.12715	346	936.65	0
hefei	2019-12-31	10	1519	609.778	-0.598566	237.81	6.36072	261	5.81992	2019-12-31	1519	10	2019-12-31	1519	10	2019-12-31	1519	10	2019-12-31	1519	10	anhui	10	0.156006	2	80138	0.401434	1	311.116	1
jian	2019-12-31	10	183	104.556	-0.428658	85.9048	2.10575	126	1.45238	2020-01-19	195	-9	2020-01-20	475	-10	2020-01-20	475	-10	2020-01-21	817	-11	jiangxi	1	0.0235073	2	29772	0.571342	1	411.109	0
jilin	2019-12-31	10	288	139.667	-0.515046	111.714	2.55513	144	2	2019-12-31	288	10	2020-01-20	902	-10	2020-01-20	902	-10	2020-01-20	902	-10	jilin	35	1.29438	4	55610.4	0.484954	1	1821.21	0
tulufan	2019-12-31	10	60	44.8889	-0.251852	13.7619	4.06452	60	1	2020-01-04	114	6	2020-01-21	156	-11	2020-01-23	212	-13				xinjiang	0	0	5	35333	0.748148	0	2520.67	0
lvliang	2019-12-31	10	136	84.3333	-0.379902	82.381	1.63107	126	1.07937	2020-01-20	333	-10	2020-01-20	333	-10	2020-01-21	506	-11	2020-01-21	506	-11	shanxi	445	13.4279	4	25896	0.620098	6	843.123	0
wuzhong	2019-12-31	10	61	25.7778	-0.577413	56	1.07018	122	0.5	2020-01-22	199	-12	2020-01-23	267	-13							ningxia	6	1.03448	4	32039	0.422587	0	1033.75	0
zhoukou	2019-12-31	10	192	117.889	-0.385995	85.0952	2.23009	133	1.44361	2020-01-20	513	-10	2020-01-20	513	-10	2020-01-20	513	-10	2020-01-21	942	-11	hen	15	0.155167	3	25682	0.614005	1	352.475	0
hulunbeier	2019-12-31	10	149	85.4444	-0.426547	67.1905	2.18506	124	1.20161	2020-01-20	265	-10	2020-01-20	265	-10	2020-01-21	383	-11	2020-01-22	570	-12	neimenggu	289	12.1429	4	64140	0.573453	0	2209.71	0
huhehaote	2019-12-31	10	352	206.667	-0.412879	124.667	2.80106	176	2	2019-12-31	352	10	2020-01-20	974	-10	2020-01-20	974	-10	2020-01-20	974	-10	neimenggu	289	12.1429	3	103235	0.587121	150	1152.72	1
hetian	2019-12-31	10	120	31.6667	-0.736111	41.4762	2.82511	118	1.01695	2020-01-23	253	-13	2020-01-23	253	-13							xinjiang	0	0	6	17926	0.263889	0	3110.03	0
xianning	2019-12-31	10	385	184.889	-0.519769	61.4762	6.16235	120	3.20833	2019-12-31	385	10	2019-12-31	385	10	2019-12-31	385	10	2020-01-20	761	-10	hubei	6	0.0999667	1	44027	0.480231	1	113.254	0
xianyang	2019-12-31	10	264	156.778	-0.406145	122.429	2.13889	163	1.61963	2019-12-31	264	10	2020-01-20	751	-10	2020-01-20	751	-10	2020-01-20	751	-10	shanxi	12	0.325203	4	48016	0.593855	1	721.906	0
hami	2019-12-31	10	61	39	-0.360656	56.8095	1.05519	120	0.508333	2020-01-21	187	-11	2020-01-23	292	-13							xinjiang	0	0	6	65298	0.639344	0	2290.21	0
haerbin	2019-12-31	10	781	344.444	-0.55897	215.286	3.61096	231	3.38095	2019-12-31	781	10	2019-12-31	781	10	2019-12-31	781	10	2020-01-20	1901	-10	heilongjiang	0	0	3	63445	0.44103	0	2054.27	1
tangshan	2019-12-31	10	644	273.333	-0.575569	159.571	4.01068	208	3.09615	2019-12-31	644	10	2019-12-31	644	10	2019-12-31	644	10	2020-01-20	1312	-10	hebei	210	3.10238	2	81239	0.424431	48	1089.6	0
shangqiu	2019-12-31	10	266	135.556	-0.490393	89.8571	2.92767	133	2	2019-12-31	266	10	2020-01-20	680	-10	2020-01-20	680	-10	2020-01-20	680	-10	hen	15	0.155167	3	27332	0.509607	1	431.644	0
shangluo	2019-12-31	10	128	44.6667	-0.651042	55.6667	2.25882	63	2.03175	2019-12-31	128	10	2019-12-31	128	10	2020-01-21	244	-11	2020-01-22	280	-12	shanxi	12	0.325203	4	29574	0.348958	0	534.967	0
kashi	2019-12-31	10	115	59	-0.486957	61	1.85484	117	0.982906	2020-01-21	269	-11	2020-01-21	269	-11	2020-01-23	392	-13				xinjiang	0	0	6	25505	0.513043	0	3438.78	0
jiaxing	2019-12-31	10	445	209.778	-0.528589	137.381	3.21576	157	2.83439	2019-12-31	445	10	2019-12-31	445	10	2020-01-20	1372	-10	2020-01-20	1372	-10	zhejiang	4	0.0854701	2	83968	0.471411	0	606.559	0
jiayuguan	2019-12-31	10	114	25.3333	-0.777778	11	9.5	61	1.86885	2019-12-31	114	10	2020-01-20	142	-10	2020-01-21	201	-11	2020-01-22	273	-12	gansu	8	0.307338	5	62641	0.222222	0	1773.95	0
siping	2019-12-31	10	137	109.333	-0.201946	64.1905	2.10153	122	1.12295	2020-01-20	258	-10	2020-01-20	258	-10	2020-01-22	477	-12	2020-01-23	579	-13	jilin	35	1.29438	4	36732	0.798054	0	1705.48	0
guyuan	2019-12-31	10	63	39.2222	-0.377425	50.2857	1.22841	63	1	2020-01-20	154	-10	2020-01-20	154	-10	2020-01-21	230	-11	2020-01-23	397	-13	ningxia	6	1.03448	4	19720	0.622575	0	958.572	0
tumushuke	2020-01-20		58			0	58	0														xinjiang	0	0	6			0	3290.03	0
tacheng	2019-12-31	10	63	25.7778	-0.590829	44.9524	1.37098	66	0.954545	2020-01-20	148	-10	2020-01-20	148	-10	2020-01-21	223	-11	2020-01-23	323	-13	xinjiang	0	0	6	47792	0.409171	0	3106.35	0
daxinganling	2019-12-31	10	120	65.7778	-0.451852	13.619	8.20847	58	2.06897	2019-12-31	120	10	2019-12-31	120	10	2020-01-22	220	-12	2020-01-23	239	-13	heilongjiang	0	0	5		0.548148	0	2578.08	0
datong	2019-12-31	10	152	117.556	-0.226608	83.9524	1.78924	130	1.16923	2020-01-20	355	-10	2020-01-20	355	-10	2020-01-21	524	-11	2020-01-21	524	-11	shanxi	445	13.4279	3	30046	0.773392	5	1048.31	0
daqing	2019-12-31	10	222	138.667	-0.375375	104.381	2.10664	141	1.57447	2019-12-31	222	10	2020-01-20	523	-10	2020-01-20	523	-10	2020-01-21	803	-11	heilongjiang	0	0	5	94690	0.624625	0	1978.57	0
dali	2019-12-31	10	172	112.333	-0.346899	78.4762	2.16417	137	1.25547	2020-01-20	451	-10	2020-01-20	451	-10	2020-01-20	451	-10	2020-01-21	947	-11	yunn	0	0	4	27360	0.653101	0	1494.85	0
dalian	2019-12-31	10	801	328.222	-0.590234	179.714	4.43241	201	3.98507	2019-12-31	801	10	2019-12-31	801	10	2019-12-31	801	10	2020-01-20	1927	-10	liaoning	3	0.0712589	3	97470	0.409766	6	1234.47	1
tianshui	2019-12-31	10	155	100.556	-0.351254	76.619	1.99693	128	1.21094	2020-01-20	379	-10	2020-01-20	379	-10	2020-01-21	643	-11	2020-01-21	643	-11	gansu	8	0.307338	3	17800	0.648746	0	914.415	0
tianmen	2019-12-31	10	230	158	-0.313043	19.2857	11.338	60	3.83333	2019-12-31	230	10	2019-12-31	230	10	2019-12-31	230	10	2020-01-20	539	-10	hubei	6	0.0999667	1	36476	0.686957	0	116.188	0
taiyuan	2019-12-31	10	878	313.333	-0.643128	183.619	4.75574	218	4.02752	2019-12-31	878	10	2019-12-31	878	10	2019-12-31	878	10	2019-12-31	878	10	shanxi	445	13.4279	3	68234	0.356872	336	840.081	1
weihai	2019-12-31	10	277	154	-0.444043	90.7619	3.01868	137	2.0219	2019-12-31	277	10	2019-12-31	277	10	2020-01-20	602	-10	2020-01-20	602	-10	shandong	1	0.0109589	4.25	114220	0.555957	0	1010.48	0
xiaogan	2019-12-31	10	957	276.111	-0.711483	85.8571	11.0181	127	7.53543	2019-12-31	957	10	2019-12-31	957	10	2019-12-31	957	10	2019-12-31	957	10	hubei	6	0.0999667	1	32236	0.288517	0	70.7735	0
ningde	2019-12-31	10	169	116.667	-0.309665	75.1905	2.21813	127	1.33071	2020-01-20	371	-10	2020-01-20	371	-10	2020-01-21	614	-11	2020-01-21	614	-11	fujian	3	0.0860092	4	56358	0.690335	1	633.591	0
ningbo	2019-12-31	10	1058	387.889	-0.633375	214.476	4.91006	256	4.13281	2019-12-31	1058	10	2019-12-31	1058	10	2019-12-31	1058	10	2019-12-31	1058	10	zhejiang	4	0.0854701	2	110656	0.366625	0	684.731	1
anqing	2019-12-31	10	250	152.222	-0.391111	72.9524	3.38055	128	1.95312	2019-12-31	250	10	2020-01-20	657	-10	2020-01-20	657	-10	2020-01-20	657	-10	anhui	10	0.156006	3	33294	0.608889	1	213.198	0
ankang	2019-12-31	10	147	102.556	-0.302343	73.7143	1.9675	118	1.24576	2020-01-20	269	-10	2020-01-20	269	-10	2020-01-22	357	-12	2020-01-23	626	-13	shanxi	12	0.325203	3	31770	0.697657	0	559.626	0
anyang	2019-12-31	10	241	145.889	-0.394652	105.19	2.26951	143	1.68531	2019-12-31	241	10	2020-01-20	665	-10	2020-01-20	665	-10	2020-01-20	665	-10	hen	15	0.155167	3	39603	0.605348	0	547.65	0
anshun	2019-12-31	10	132	65.6667	-0.502525	52.7143	2.45745	118	1.11864	2020-01-20	209	-10	2020-01-21	334	-11	2020-01-23	392	-13				guizhou	0	0	5	30216	0.497475	0	965.744	0
dingan	2019-12-31	10	57	6.33333	-0.888889	2.71429	15.3462	57	1	2020-01-21	138	-11	2020-01-21	138	-11	2020-01-23	176	-13				hain	0	0	5	28503.5	0.111111	0	1346.98	0
dingxi	2019-12-31	10	118	67	-0.432203	62.7143	1.85202	131	0.900763	2020-01-20	215	-10	2020-01-21	342	-11	2020-01-22	425	-12	2020-01-23	645	-13	gansu	8	0.307338	4	11892	0.567797	5	1041.45	0
yibin	2019-12-31	10	265	131.222	-0.504822	94.3333	2.77972	141	1.87943	2019-12-31	265	10	2020-01-20	717	-10	2020-01-20	717	-10	2020-01-20	717	-10	sichuan	17	0.195402	4	36735	0.495178	0	957.39	0
yichang	2019-12-31	10	1153	417	-0.638335	104.905	10.8871	142	8.11972	2019-12-31	1153	10	2019-12-31	1153	10	2019-12-31	1153	10	2019-12-31	1153	10	hubei	6	0.0999667	1	89978	0.361665	2	303.585	0
yichun	2019-12-31	10	225	137.889	-0.38716	93.1429	2.38998	143	1.57343	2019-12-31	225	10	2020-01-20	555	-10	2020-01-20	555	-10	2020-01-21	1029	-11	jiangxi	1	0.0235073	2	32269	0.61284	0	266.584	0
baoji	2019-12-31	10	195	130.222	-0.332194	78.2381	2.46094	139	1.40288	2020-01-20	492	-10	2020-01-20	492	-10	2020-01-20	492	-10	2020-01-21	827	-11	shanxi	12	0.325203	4	51262	0.667806	0	784.22	0
xuancheng	2019-12-31	10	231	138.333	-0.401154	73.1905	3.11361	122	1.89344	2019-12-31	231	10	2020-01-20	658	-10	2020-01-20	658	-10	2020-01-20	658	-10	anhui	10	0.156006	3	40740	0.598846	0	426.678	0
suzhou	2019-12-31	10	171	119	-0.304094	79	2.1375	128	1.33594	2020-01-20	366	-10	2020-01-20	366	-10	2020-01-21	637	-11	2020-01-21	637	-11	anhui	10	0.156006	3	24270	0.695906	0	451.366	0
suqian	2019-12-31	10	243	121.556	-0.499771	93.2857	2.57727	137	1.77372	2019-12-31	243	10	2020-01-20	535	-10	2020-01-20	535	-10	2020-01-21	906	-11	jiangsu	7	0.094518	4	48311	0.500229	1	526.3	0
tunchang	2020-01-12		57			0	57	0														hain	0	0	5	24308.8		0	1346.98	0
shann	2019-12-31	10	115	19	-0.834783	27.4286	4.04523	61	1.88525	2019-12-31	115	10	2020-01-21	141	-11	2020-01-23	208	-13				xizang	0	0	7.66667	31081.1	0.165217	0	2042.03	0
yueyang	2019-12-31	10	303	163.778	-0.459479	94.9048	3.15938	144	2.10417	2019-12-31	303	10	2019-12-31	303	10	2020-01-20	996	-10	2020-01-20	996	-10	hun	6	0.0900495	3	54832	0.540521	1	203.176	0
chongzuo	2019-12-31	10	128	64.8889	-0.493056	61.0952	2.06135	120	1.06667	2020-01-20	194	-10	2020-01-21	270	-11	2020-01-23	376	-13				guangxi	22	0.452954	4.45455	37161	0.506944	0	1142.7	0
bazhong	2019-12-31	10	134	58.2222	-0.565506	58.1905	2.26388	115	1.16522	2020-01-20	253	-10	2020-01-20	253	-10	2020-01-21	413	-11	2020-01-23	760	-13	sichuan	17	0.195402	3	16415	0.434494	0	702.923	0
bayanoer	2019-12-31	10	133	75.7778	-0.430242	56.8095	2.30066	114	1.16667	2020-01-20	229	-10	2020-01-20	229	-10	2020-01-22	406	-12	2020-01-23	616	-13	neimenggu	289	12.1429	5	54480	0.569758	102	1374.84	0
bayinguoleng	2019-12-31	10	153	76	-0.503268	59.5714	2.52594	122	1.2541	2020-01-20	214	-10	2020-01-21	278	-11	2020-01-23	502	-13	2020-01-23	502	-13	xinjiang	0	0	6	64142	0.496732	0	2594.99	0
changzhou	2019-12-31	10	566	237	-0.581272	141.286	3.97791	160	3.5375	2019-12-31	566	10	2019-12-31	566	10	2019-12-31	566	10	2020-01-20	1442	-10	jiangsu	7	0.094518	3	122721	0.418728	0	515.615	0
changde	2019-12-31	10	242	132.778	-0.451331	85.4286	2.8	129	1.87597	2019-12-31	242	10	2020-01-20	548	-10	2020-01-20	548	-10	2020-01-20	548	-10	hun	6	0.0900495	3	50543	0.548669	0	307.241	0
pingliang	2019-12-31	10	135	84	-0.377778	61.4286	2.16247	120	1.125	2020-01-21	332	-11	2020-01-21	332	-11	2020-01-22	495	-12	2020-01-22	495	-12	gansu	8	0.307338	4	17486	0.622222	0	833.301	0
pingdingshan	2019-12-31	10	243	124.111	-0.489255	98.9048	2.43232	135	1.8	2019-12-31	243	10	2020-01-20	579	-10	2020-01-20	579	-10	2020-01-20	579	-10	hen	15	0.155167	3.76923	36708	0.510745	0	377.919	0
guangyuan	2019-12-31	10	124	66.8889	-0.460573	73.7143	1.65966	124	1	2020-01-20	265	-10	2020-01-20	265	-10	2020-01-21	402	-11	2020-01-23	601	-13	sichuan	17	0.195402	3	25072	0.539427	6	822.694	0
guangan	2019-12-31	10	162	101.667	-0.372428	58.8095	2.7086	115	1.4087	2020-01-20	339	-10	2020-01-20	339	-10	2020-01-21	561	-11	2020-01-21	561	-11	sichuan	17	0.195402	2	33130	0.627572	0	727.472	0
guangzhou	2019-12-31	10	3040	1304.44	-0.570906	394.667	7.68324	461	6.59436	2019-12-31	3040	10	2019-12-31	3040	10	2019-12-31	3040	10	2019-12-31	3040	10	guangdong	1514	19.0344	1	141933	0.429094	1301	813.653	1
qingyang	2019-12-31	10	135	55.4444	-0.5893	60.0952	2.20966	120	1.125	2020-01-20	231	-10	2020-01-21	329	-11	2020-01-23	564	-13	2020-01-23	564	-13	gansu	8	0.307338	3	26734	0.4107	0	877.791	0
yanbian	2019-12-31	10	164	133.111	-0.188347	71.7143	2.2554	128	1.28125	2020-01-20	420	-10	2020-01-20	420	-10	2020-01-20	420	-10	2020-01-21	662	-11	jilin	35	1.29438	6	43003	0.811653	0	1912.63	0
kaifeng	2019-12-31	10	225	131.889	-0.413827	91.2381	2.43934	133	1.69173	2019-12-31	225	10	2020-01-20	481	-10	2020-01-20	481	-10	2020-01-21	875	-11	hen	15	0.155167	3	38619	0.586173	1	448.94	0
zhangjiakou	2019-12-31	10	197	132.222	-0.328821	85.9048	2.26685	137	1.43796	2020-01-20	666	-10	2020-01-20	666	-10	2020-01-20	666	-10	2020-01-20	666	-10	hebei	210	3.10238	2	33142	0.671179	58	1157.11	0
zhangye	2019-12-31	10	127	69	-0.456693	50	2.4902	61	2.08197	2019-12-31	127	10	2019-12-31	127	10	2020-01-20	192	-10	2020-01-21	278	-11	gansu	8	0.307338	4	32729	0.543307	1	1600.7	0
xuzhou	2019-12-31	10	468	205.778	-0.560304	146.286	3.1775	173	2.7052	2019-12-31	468	10	2019-12-31	468	10	2020-01-20	1173	-10	2020-01-20	1173	-10	jiangsu	7	0.094518	3	66845	0.439696	1	502.184	0
dehong	2019-12-31	10	66	19.1111	-0.710438	30.4762	2.09682	61	1.08197	2020-01-19	117	-9	2020-01-20	126	-10	2020-01-21	189	-11	2020-01-23	264	-13	yunn	0	0	5.1	25150	0.289562	0	1728.83	0
deyang	2019-12-31	10	184	113.444	-0.383454	79.7143	2.27965	127	1.44882	2020-01-19	204	-9	2020-01-20	472	-10	2020-01-20	472	-10	2020-01-21	702	-11	sichuan	17	0.195402	4.57143	49835	0.616546	0	936.214	0
xinzhou	2019-12-31	10	224	114.444	-0.489087	78.5714	2.81508	131	1.70992	2019-12-31	224	10	2020-01-20	592	-10	2020-01-20	592	-10	2020-01-20	592	-10	shanxi	445	13.4279	3	22747	0.510913	0	926.78	0
huaihua	2019-12-31	10	231	123.111	-0.467051	91.8571	2.48769	137	1.68613	2019-12-31	231	10	2020-01-20	594	-10	2020-01-20	594	-10	2020-01-20	594	-10	hun	6	0.0900495	3	28515	0.532949	1	536.784	0
nujiang	2020-01-01	9	59	0	-1	6.76471	7.59848	58	1.01724	2020-01-22	127	-12	2020-01-22	127	-12							yunn	0	0	8	23289	0	0	1519.68	0
enshi	2019-12-31	10	288	150	-0.479167	71.8571	3.95294	124	2.32258	2019-12-31	288	10	2019-12-31	288	10	2020-01-20	644	-10	2020-01-20	644	-10	hubei	6	0.0999667	1	22113	0.520833	0	457.479	0
huizhou	2019-12-31	10	488	224.667	-0.539617	132.095	3.66655	159	3.06918	2019-12-31	488	10	2019-12-31	488	10	2019-12-31	488	10	2020-01-20	1144	-10	guangdong	1514	19.0344	3	71605	0.460383	9	821.57	0
chengdu	2019-12-31	10	2444	866.222	-0.645572	345.476	7.05388	387	6.31525	2019-12-31	2444	10	2019-12-31	2444	10	2019-12-31	2444	10	2019-12-31	2444	10	sichuan	17	0.195402	1	76960	0.354428	0	994.303	1
yangzhou	2019-12-31	10	387	187.222	-0.516222	113.19	3.38907	149	2.59732	2019-12-31	387	10	2019-12-31	387	10	2020-01-20	1040	-10	2020-01-20	1040	-10	jiangsu	7	0.094518	4	99151	0.483778	0	535.132	0
chengde	2019-12-31	10	201	100.111	-0.501935	81.1429	2.44696	124	1.62097	2019-12-31	201	10	2020-01-20	392	-10	2020-01-20	392	-10	2020-01-21	663	-11	hebei	210	3.10238	2	40741	0.498065	11	1242.59	0
fuzhou	2019-12-31	10	188	95.7778	-0.490544	68.6667	2.69856	120	1.56667	2019-12-31	188	10	2020-01-19	252	-9	2020-01-20	475	-10	2020-01-21	990	-11	jiangxi	1	0.0235073	4	30259	0.509456	0	402.841	0
fushun	2019-12-31	10	161	118.222	-0.2657	79.2857	2.00534	126	1.27778	2020-01-20	365	-10	2020-01-20	365	-10	2020-01-21	592	-11	2020-01-21	592	-11	liaoning	3	0.0712589	3	41741	0.7343	0	1556.94	0
lasa	2019-12-31	10	148	65.5556	-0.557057	61.8571	2.35455	120	1.23333	2020-01-20	206	-10	2020-01-21	281	-11	2020-01-22	388	-12				xizang	0	0	6	64804	0.442943	0	2204.02	1
wenshan	2019-12-31	10	61	26.1111	-0.571949	46.6667	1.27972	117	0.521368	2020-01-21	191	-11	2020-01-23	259	-13							yunn	0	0	4	20362	0.428051	0	1222.49	0
wenchang	2019-12-31	10	114	101.556	-0.109162	10.8571	9.61446	57	2	2019-12-31	114	10	2020-01-02	141	8	2020-01-21	223	-11	2020-01-22	230	-12	hain	0	0	5	33442.9	0.890838	0	1346.98	0
xinyu	2019-12-31	10	133	80.1111	-0.397661	24.9048	5.13419	60	2.21667	2019-12-31	133	10	2019-12-31	133	10	2020-01-20	223	-10	2020-01-21	302	-11	jiangxi	1	0.0235073	3.88889	88548	0.602339	0	314.986	0
xinxiang	2019-12-31	10	478	224.444	-0.530451	146.238	3.24644	196	2.43878	2019-12-31	478	10	2019-12-31	478	10	2020-01-20	1166	-10	2020-01-20	1166	-10	hen	15	0.155167	3	37805	0.469549	1	523.626	0
wuxi	2019-12-31	10	928	344.556	-0.628712	173.952	5.3043	197	4.71066	2019-12-31	928	10	2019-12-31	928	10	2019-12-31	928	10	2019-12-31	928	10	jiangsu	7	0.094518	2	141258	0.371288	0	577.047	0
rikaze	2020-01-19	-9	57			24.7	2.2179	66	0.863636	2020-01-20	122	-10	2020-01-21	156	-11							xizang	0	0	7.66667	23333.3		0	2646.07	0
rizhao	2019-12-31	10	208	126.111	-0.393697	89.7143	2.29291	124	1.67742	2019-12-31	208	10	2020-01-20	499	-10	2020-01-20	499	-10	2020-01-20	499	-10	shandong	1	0.0109589	3	62357	0.606303	0	711.422	0
kunming	2019-12-31	10	610	291.889	-0.521494	191.571	3.16766	238	2.56303	2019-12-31	610	10	2019-12-31	610	10	2020-01-20	1418	-10	2020-01-20	1418	-10	yunn	0	0	2	64156	0.478506	0	1261.66	1
changji	2019-12-31	10	140	65.8889	-0.529365	60.2857	2.28438	120	1.16667	2020-01-20	208	-10	2020-01-21	283	-11	2020-01-23	574	-13	2020-01-23	574	-13	xinjiang	0	0	6	76883	0.470635	0	2622.43	0
changjiang	2020-01-03	7	114	0	-1	3	28.5	57	2	2020-01-03	114	7	2020-01-20	121	-10							hain	0	0	5	43873.4	0	0	1346.98	0
changdu	2019-12-31	10	65	6.66667	-0.897436	19	3.25	114	0.570175													xizang	0	0	7	18630.1	0.102564	0	1577.71	0
zhaotong	2019-12-31	10	69	46	-0.333333	50.4286	1.34167	117	0.589744	2020-01-20	189	-10	2020-01-21	330	-11	2020-01-23	399	-13				yunn	0	0	3	14040	0.666667	0	1049.41	0
jinzhong	2019-12-31	10	187	113.667	-0.392157	87.2857	2.11812	136	1.375	2020-01-20	447	-10	2020-01-20	447	-10	2020-01-20	447	-10	2020-01-21	737	-11	shanxi	445	13.4279	3	32646	0.607843	51	766.575	0
jincheng	2019-12-31	10	162	111	-0.314815	71.6667	2.22936	122	1.32787	2020-01-20	338	-10	2020-01-20	338	-10	2020-01-21	571	-11	2020-01-21	571	-11	shanxi	445	13.4279	2	45271	0.685185	1	581.899	0
puer	2019-12-31	10	119	19.1111	-0.839402	30.5238	3.77492	61	1.95082	2019-12-31	119	10	2020-01-20	145	-10	2020-01-22	218	-12	2020-01-23	254	-13	yunn	0	0	5.1	21737	0.160598	0	1578.34	0
jingdezhen	2019-12-31	10	144	106.778	-0.258488	66.8095	2.1236	119	1.21008	2020-01-20	299	-10	2020-01-20	299	-10	2020-01-21	398	-11	2020-01-22	536	-12	jiangxi	1	0.0235073	5	50989	0.741512	0	315.929	0
qujing	2019-12-31	10	135	110.556	-0.18107	77.3333	1.7234	126	1.07143	2020-01-20	261	-10	2020-01-20	261	-10	2020-01-21	585	-11	2020-01-21	585	-11	yunn	0	0	4	29266	0.81893	0	1151.94	0
shuozhou	2019-12-31	10	70	33.4444	-0.522222	53.9524	1.27383	139	0.503597	2020-01-20	226	-10	2020-01-21	308	-11	2020-01-23	516	-13				shanxi	445	13.4279	3	52010	0.477778	4	1006.23	0
chaoyang	2019-12-31	10	174	116.111	-0.332695	74.8095	2.29523	122	1.42623	2020-01-20	280	-10	2020-01-20	280	-10	2020-01-21	441	-11	2020-01-22	602	-12	liaoning	3	0.0712589	3	24285	0.667305	0	1326.49	0
benxi	2019-12-31	10	135	94.5556	-0.299588	77.2857	1.72445	125	1.08	2020-01-20	270	-10	2020-01-20	270	-10	2020-01-21	455	-11	2020-01-22	515	-12	liaoning	3	0.0712589	5	44745	0.700412	0	1471.68	0
laibin	2019-12-31	10	117	66.5556	-0.431149	19.3333	5.7541	63	1.85714	2019-12-31	117	10	2020-01-20	175	-10	2020-01-21	208	-11	2020-01-23	291	-13	guangxi	22	0.452954	4.45455	26885	0.568851	1	914.981	0
hangzhou	2019-12-31	10	2721	1059.33	-0.610682	380.381	7.1346	423	6.43262	2019-12-31	2721	10	2019-12-31	2721	10	2019-12-31	2721	10	2019-12-31	2721	10	zhejiang	4	0.0854701	1	124286	0.389318	4	493.907	1
songyuan	2019-12-31	10	71	53.3333	-0.248826	70.3333	0.995327	118	0.601695	2020-01-20	229	-10	2020-01-21	344	-11	2020-01-22	401	-12	2020-01-23	638	-13	jilin	35	1.29438	4	59413	0.751174	0	1821.14	0
linzhi	2019-12-31	10	60	19.2222	-0.67963	5.57143	9.13043	60	1	2020-01-21	97	-11	2020-01-22	163	-12							xizang	0	0	7	51647.8	0.32037	0	1825.94	0
guoluo	2020-01-05	5	57	0	-1	2.71429	15.3462	57	1													qinghai	0	0	5	18527	0	0	1432.82	0
zaozhuang	2019-12-31	10	219	132.556	-0.394723	91.7619	2.36088	131	1.67176	2019-12-31	219	10	2020-01-20	547	-10	2020-01-20	547	-10	2020-01-20	547	-10	shandong	1	0.0109589	4	54984	0.605277	0	559.494	0
liuzhou	2019-12-31	10	219	149.556	-0.317098	97.9048	2.21425	137	1.59854	2019-12-31	219	10	2020-01-20	485	-10	2020-01-20	485	-10	2020-01-21	653	-11	guangxi	22	0.452954	4	62855	0.682902	0	798.381	0
zhuzhou	2019-12-31	10	256	153.333	-0.401042	96.619	2.62244	135	1.8963	2019-12-31	256	10	2020-01-20	621	-10	2020-01-20	621	-10	2020-01-20	621	-10	hun	6	0.0900495	3	62081	0.598958	1	400.121	0
guilin	2019-12-31	10	237	156.333	-0.340366	109.81	2.13881	144	1.64583	2019-12-31	237	10	2020-01-20	627	-10	2020-01-20	627	-10	2020-01-20	627	-10	guangxi	22	0.452954	3	41216	0.659634	0	696.923	0
wuzhou	2019-12-31	10	163	108	-0.337423	72.6667	2.21267	123	1.3252	2020-01-20	354	-10	2020-01-20	354	-10	2020-01-21	682	-11	2020-01-21	682	-11	guangxi	22	0.452954	4	39072	0.662577	2	889.832	0
chuxiong	2019-12-31	10	120	32.1111	-0.732407	35.7143	3.26848	116	1.03448	2020-01-21	217	-11	2020-01-22	244	-12							yunn	0	0	4	30948	0.267593	0	1377.37	0
wuwei	2019-12-31	10	126	58.7778	-0.53351	52.0476	2.37522	122	1.03279	2020-01-20	213	-10	2020-01-21	290	-11	2020-01-22	448	-12	2020-01-23	582	-13	gansu	8	0.307338	4	25396	0.46649	0	1326.92	0
wuhan	2019-12-31	10	22146	5440.33	-0.754342	318.238	69.3714	360	61.5167	2019-12-31	22146	10	2019-12-31	22146	10	2019-12-31	22146	10	2019-12-31	22146	10	hubei	6	0.0999667	1	111469	0.245658	3	0	1
bijie	2019-12-31	10	156	85.2222	-0.453704	80.381	1.91691	135	1.15556	2020-01-20	306	-10	2020-01-20	306	-10	2020-01-21	772	-11	2020-01-21	772	-11	guizhou	0	0	3	24610	0.546296	0	967.272	0
yongzhou	2019-12-31	10	219	149.333	-0.318113	89.5238	2.41925	127	1.72441	2019-12-31	219	10	2020-01-20	587	-10	2020-01-20	587	-10	2020-01-20	587	-10	hun	6	0.0900495	3	28744	0.681887	0	598.527	0
shantou	2019-12-31	10	315	205.556	-0.347443	113.048	2.762	160	1.96875	2019-12-31	315	10	2020-01-19	462	-9	2020-01-20	1148	-10	2020-01-20	1148	-10	guangdong	1514	19.0344	5	37390	0.652557	5	844.709	0
shanwei	2019-12-31	10	146	94.4444	-0.35312	63.3333	2.26943	118	1.23729	2020-01-20	329	-10	2020-01-20	329	-10	2020-01-21	672	-11	2020-01-21	672	-11	guangdong	1514	19.0344	4.16667	27351	0.64688	4	854.771	0
jiangmen	2019-12-31	10	285	188.778	-0.337622	128.333	2.20361	145	1.96552	2019-12-31	285	10	2020-01-19	353	-9	2020-01-20	809	-10	2020-01-20	809	-10	guangdong	1514	19.0344	3	53374	0.662378	48	939.959	0
chizhou	2019-12-31	10	156	131	-0.160256	53.1905	2.87873	115	1.35652	2020-01-20	295	-10	2020-01-20	295	-10	2020-01-21	496	-11	2020-01-21	496	-11	anhui	10	0.156006	4.15385	40919	0.839744	0	289.038	0
shenyang	2019-12-31	10	1098	462.889	-0.578425	233.81	4.67613	264	4.15909	2019-12-31	1098	10	2019-12-31	1098	10	2019-12-31	1098	10	2019-12-31	1098	10	liaoning	3	0.0712589	3	66893	0.421575	0	1507.48	1
cangzhou	2019-12-31	10	296	175.889	-0.405781	119.81	2.45014	164	1.80488	2019-12-31	296	10	2020-01-20	892	-10	2020-01-20	892	-10	2020-01-20	892	-10	hebei	210	3.10238	3	47425	0.594219	1	889.04	0
hechi	2019-12-31	10	119	45.5556	-0.61718	58.381	2.00401	116	1.02586	2020-01-21	265	-11	2020-01-21	265	-11	2020-01-23	395	-13				guangxi	22	0.452954	4	18842	0.38282	6	941.195	0
heyuan	2019-12-31	10	141	91.6667	-0.349882	72.3333	1.92273	120	1.175	2020-01-20	225	-10	2020-01-21	390	-11	2020-01-21	390	-11	2020-01-22	484	-12	guangdong	1514	19.0344	3	29205	0.650118	14	735.832	0
quanzhou	2019-12-31	10	451	230.556	-0.48879	150.762	2.97176	170	2.65294	2019-12-31	451	10	2019-12-31	451	10	2020-01-20	1138	-10	2020-01-20	1138	-10	fujian	3	0.0860092	3	77784	0.51121	0	714.691	0
taian	2019-12-31	10	304	192	-0.368421	94.381	3.18722	146	2.08219	2019-12-31	304	10	2019-12-31	304	10	2020-01-20	827	-10	2020-01-20	827	-10	shandong	1	0.0109589	4	59027	0.631579	0	654.294	0
taizhou	2019-12-31	10	292	153.222	-0.475266	112.714	2.56784	156	1.87179	2019-12-31	292	10	2020-01-20	838	-10	2020-01-20	838	-10	2020-01-20	838	-10	jiangsu	7	0.094518	4	88330	0.524734	0	568.159	0
luzhou	2019-12-31	10	156	96.2222	-0.383191	82.7143	1.86348	126	1.2381	2020-01-20	326	-10	2020-01-20	326	-10	2020-01-21	562	-11	2020-01-21	562	-11	sichuan	17	0.195402	2	34497	0.616809	7	883.226	0
luoyang	2019-12-31	10	341	180.111	-0.471815	126.714	2.67002	163	2.09202	2019-12-31	341	10	2019-12-31	341	10	2020-01-20	1022	-10	2020-01-20	1022	-10	hen	15	0.155167	3	56410	0.528185	0	465.2	0
jin	2019-12-31	10	1262	539.111	-0.572812	230.762	5.44524	261	4.83525	2019-12-31	1262	10	2019-12-31	1262	10	2019-12-31	1262	10	2019-12-31	1262	10	shandong	1	0.0109589	3	90999	0.427188	1	733.562	1
jiyuan	2019-12-31	10	118	71.7778	-0.391714	16.4762	6.75204	60	1.96667	2019-12-31	118	10	2020-01-18	123	-8	2020-01-20	199	-10	2020-01-21	245	-11	hen	15	0.155167	3.76923	73112	0.608286	0	535.479	0
haidong	2019-12-31	10	58	39.2222	-0.323755	13.5714	3.98039	57	1.01754	2020-01-18	114	-8	2020-01-22	166	-12							qinghai	0	0	3	29072	0.676245	0	1270.12	0
haibei	2020-01-20	-10	58			3.16667	13.92	57	1.01754	2020-01-23	92	-13										qinghai	0	0	5	36121		0	1503.6	0
hain	2020-01-21	-11	73			8.16667	7.96364	58	1.25862	2020-01-23	89	-13										qinghai	0	0	5.71429	32905		0	1421.75	0
haikou	2019-12-31	10	447	223.556	-0.499876	106.667	4.1517	152	2.94079	2019-12-31	447	10	2019-12-31	447	10	2020-01-19	508	-9	2020-01-20	1209	-10	hain	0	0	4	56315	0.500124	0	1258.39	0
haixi	2019-12-31	10	58	19.5556	-0.662835	41.9524	1.35033	65	0.892308	2020-01-20	156	-10	2020-01-20	156	-10	2020-01-23	259	-13				qinghai	0	0	5	95651	0.337165	0	1889.84	0
zibo	2019-12-31	10	313	181.778	-0.41924	113	2.74561	141	2.21986	2019-12-31	313	10	2019-12-31	313	10	2020-01-20	919	-10	2020-01-20	919	-10	shandong	1	0.0109589	4.25	94587	0.58076	0	746.018	0
huaibei	2019-12-31	10	169	101.889	-0.397107	51.9048	3.19442	67	2.52239	2019-12-31	169	10	2019-12-31	169	10	2020-01-20	261	-10	2020-01-21	448	-11	anhui	10	0.156006	4	36427	0.602893	0	413.912	0
huain	2019-12-31	10	184	113	-0.38587	64.9524	2.78989	120	1.53333	2019-12-31	184	10	2020-01-20	436	-10	2020-01-20	436	-10	2020-01-21	656	-11	anhui	10	0.156006	4.15385	27990	0.61413	0	328.049	0
huaian	2019-12-31	10	236	140.222	-0.405838	99.4286	2.34993	141	1.67376	2019-12-31	236	10	2020-01-20	573	-10	2020-01-20	573	-10	2020-01-20	573	-10	jiangsu	7	0.094518	4	62446	0.594162	1	528.484	0
shenzhen	2019-12-31	10	4349	1579	-0.636928	341.048	12.7146	418	10.4043	2019-12-31	4349	10	2019-12-31	4349	10	2019-12-31	4349	10	2019-12-31	4349	10	guangdong	1514	19.0344	1	167411	0.363072	50	886.176	1
qingyuan	2019-12-31	10	167	133.889	-0.19827	91.9048	1.79754	127	1.31496	2020-01-20	322	-10	2020-01-20	322	-10	2020-01-21	545	-11	2020-01-21	545	-11	guangdong	1514	19.0344	3	36136	0.80173	0	733.761	0
wenzhou	2019-12-31	10	470	245.111	-0.478487	150.905	3.09404	163	2.88344	2019-12-31	470	10	2019-12-31	470	10	2020-01-19	532	-9	2020-01-20	1425	-10	zhejiang	4	0.0854701	3	55779	0.521513	0	638.319	0
wein	2019-12-31	10	174	113.778	-0.346105	85.1429	2.0199	136	1.27941	2020-01-20	397	-10	2020-01-20	397	-10	2020-01-21	527	-11	2020-01-22	704	-12	shanxi	12	0.325203	4	27743	0.653895	0	639.401	0
huzhou	2019-12-31	10	277	167.333	-0.395909	95.5238	2.86976	137	2.0219	2019-12-31	277	10	2019-12-31	277	10	2020-01-20	684	-10	2020-01-20	684	-10	zhejiang	4	0.0854701	3	77110	0.604091	0	522.712	0
xiangtan	2019-12-31	10	193	132.222	-0.314911	74.4762	2.5571	123	1.56911	2019-12-31	193	10	2020-01-20	332	-10	2020-01-21	517	-11	2020-01-21	517	-11	hun	6	0.0900495	3	65946	0.685089	0	370.455	0
xiangxi	2019-12-31	10	147	80	-0.455782	59.5238	2.4288	117	1.25641	2020-01-20	221	-10	2020-01-21	364	-11	2020-01-21	364	-11	2020-01-23	562	-13	hun	6	0.0900495	3	20145	0.544218	0	491.831	0
zhanjiang	2019-12-31	10	252	167.444	-0.335538	111.095	2.24809	149	1.69128	2019-12-31	252	10	2020-01-19	310	-9	2020-01-20	910	-10	2020-01-20	910	-10	guangdong	1514	19.0344	3	35612	0.664462	2	1196.36	0
chuzhou	2019-12-31	10	330	171.333	-0.480808	96.8095	3.3739	149	2.21477	2019-12-31	330	10	2019-12-31	330	10	2020-01-20	900	-10	2020-01-20	900	-10	anhui	10	0.156006	3	35301	0.519192	0	412.857	0
binzhou	2019-12-31	10	197	134.111	-0.319233	96.9524	2.01118	148	1.33108	2020-01-20	497	-10	2020-01-20	497	-10	2020-01-20	497	-10	2020-01-21	715	-11	shandong	1	0.0109589	3	63745	0.680767	0	837.103	0
luohe	2019-12-31	10	204	116.444	-0.429194	69.0952	2.91033	120	1.7	2019-12-31	204	10	2020-01-20	382	-10	2020-01-20	382	-10	2020-01-21	670	-11	hen	15	0.155167	3.76923	41138	0.570806	0	343.831	0
zhangzhou	2019-12-31	10	219	135.556	-0.381025	94.381	2.29606	142	1.54225	2019-12-31	219	10	2020-01-20	589	-10	2020-01-20	589	-10	2020-01-20	589	-10	fujian	3	0.0860092	4	62196	0.618975	0	759.568	0
weifang	2019-12-31	10	618	282.222	-0.54333	162.143	3.78809	186	3.32258	2019-12-31	618	10	2019-12-31	618	10	2019-12-31	618	10	2020-01-20	1553	-10	shandong	1	0.0109589	4	59275	0.45667	0	794.542	0
qianjiang	2019-12-31	10	205	119.111	-0.41897	19.1905	10.1533	60	3.41667	2019-12-31	205	10	2019-12-31	205	10	2019-12-31	205	10	2020-01-20	363	-10	hubei	6	0.0999667	1	62859	0.58103	0	153.579	0
chaozhou	2019-12-31	10	145	98.7778	-0.318774	81.1429	1.76522	124	1.16935	2020-01-20	353	-10	2020-01-20	353	-10	2020-01-21	601	-11	2020-01-21	601	-11	guangdong	1514	19.0344	4	36956	0.681226	1	796.814	0
chengmai	2019-12-31	10	149	70.7778	-0.524981	29.9524	4.81385	58	2.56897	2019-12-31	149	10	2019-12-31	149	10	2020-01-20	232	-10	2020-01-21	282	-11	hain	0	0	5	52713	0.475019	0	1346.98	0
aomen	2019-12-31	10	142	154	0.084507	27.1905	5.03716	58	2.44828	2019-12-31	142	10	2019-12-31	142	10	2020-01-05	175	5	2020-01-20	381	-10	aomen	1	2.17391	2	495344	1.08451	1	947.865	0
puyang	2019-12-31	10	183	94.4444	-0.48391	65.5714	2.74893	126	1.45238	2020-01-20	350	-10	2020-01-20	350	-10	2020-01-21	647	-11	2020-01-21	647	-11	hen	15	0.155167	3	40059	0.51609	0	590.31	0
yantai	2019-12-31	10	383	223.778	-0.415724	109.619	3.46233	146	2.62329	2019-12-31	383	10	2019-12-31	383	10	2020-01-20	1169	-10	2020-01-20	1169	-10	shandong	1	0.0109589	3	98388	0.584276	0	949.085	0
jiaozuo	2019-12-31	10	197	134.667	-0.316413	81.619	2.38444	130	1.51538	2019-12-31	197	10	2020-01-20	466	-10	2020-01-20	466	-10	2020-01-21	847	-11	hen	15	0.155167	3	59183	0.683587	0	518.335	0
mudanjiang	2019-12-31	10	173	98.2222	-0.432241	92.5238	1.8498	130	1.33077	2020-01-16	211	-6	2020-01-20	378	-10	2020-01-21	676	-11	2020-01-21	676	-11	heilongjiang	0	0	7	49618	0.567759	0	2068.55	0
yulin	2019-12-31	10	166	106.333	-0.359438	86.2857	1.9018	128	1.29688	2020-01-20	354	-10	2020-01-20	354	-10	2020-01-21	584	-11	2020-01-21	584	-11	guangxi	22	0.452954	2	27111	0.640562	0	998.933	0
yushu	2020-01-05	5	57	43	-0.245614	19.1429	2.82979	58	0.982759	2020-01-21	122	-11	2020-01-21	122	-11							qinghai	0	0	7	15305	0.754386	0	1895.55	0
yuxi	2019-12-31	10	135	76.3333	-0.434568	59.619	2.22702	118	1.14407	2020-01-20	180	-10	2020-01-21	324	-11	2020-01-23	389	-13				yunn	0	0	4	55389	0.565432	0	1347.3	0
zhuhai	2019-12-31	10	407	215.444	-0.470652	126.905	3.18206	144	2.82639	2019-12-31	407	10	2019-12-31	407	10	2020-01-19	544	-9	2020-01-20	1224	-10	guangdong	1514	19.0344	3	134546	0.529348	1	945.409	0
qiongzhong	2020-01-20		57			0	57	0														hain	0	0	5	24432.9		0	1346.98	0
qionghai	2019-12-31	10	127	38.8889	-0.693788	27.2381	4.49747	114	1.11404	2020-01-21	210	-11	2020-01-23	311	-13							hain	0	0	5	43584.1	0.306212	0	1346.98	0
gann	2019-12-31	10	114	13	-0.885965	47	2.375	117	0.974359	2020-01-22	176	-12										gansu	8	0.307338	4	19220	0.114035	0	1177.81	0
ganzi	2019-12-31	10	128	32.3333	-0.747396	44.5714	2.80878	63	2.03175	2019-12-31	128	10	2019-12-31	128	10	2020-01-20	242	-10	2020-01-21	277	-11	sichuan	17	0.195402	6	19596	0.252604	0	1351.79	0
baicheng	2019-12-31	10	57	32.8889	-0.423002	45.4762	1.22643	66	0.863636	2020-01-15	114	-5	2020-01-20	164	-10	2020-01-21	231	-11	2020-01-22	266	-12	jilin	35	1.29438	5	35892	0.576998	0	1818.37	0
baishan	2019-12-31	10	146	57.8889	-0.603501	33.1905	4.27019	61	2.39344	2019-12-31	146	10	2019-12-31	146	10	2020-01-20	202	-10	2020-01-21	262	-11	jilin	35	1.29438	6	56411	0.396499	0	1720.55	0
baisha	2020-01-20		60			0	60	0														hain	0	0	5	25320.6		0	1346.98	0
baiyin	2019-12-31	10	132	72	-0.454545	54.1905	2.39172	120	1.1	2020-01-20	247	-10	2020-01-20	247	-10	2020-01-22	408	-12	2020-01-23	567	-13	gansu	8	0.307338	4	25813	0.545455	0	1059.48	0
baise	2019-12-31	10	132	85.1111	-0.355219	53.1905	2.43585	115	1.14783	2020-01-20	186	-10	2020-01-21	269	-11							guangxi	22	0.452954	4	30881	0.644781	0	1058.22	0
yiyang	2019-12-31	10	161	120.333	-0.252588	69.6667	2.2783	121	1.33058	2020-01-20	328	-10	2020-01-20	328	-10	2020-01-21	551	-11	2020-01-21	551	-11	hun	6	0.0900495	6	33772	0.747412	0	353.922	0
yancheng	2019-12-31	10	316	170.333	-0.46097	117.714	2.66185	153	2.06536	2019-12-31	316	10	2019-12-31	316	10	2020-01-20	972	-10	2020-01-20	972	-10	jiangsu	7	0.094518	2	63278	0.53903	1	632.043	0
panjin	2019-12-31	10	157	118.667	-0.244161	70.2381	2.20388	120	1.30833	2020-01-20	291	-10	2020-01-20	291	-10	2020-01-21	430	-11	2020-01-23	575	-13	liaoning	3	0.0712589	4.75	70110	0.755839	0	1362.25	0
meishan	2019-12-31	10	169	75.2222	-0.554898	68.3333	2.4375	122	1.38525	2020-01-20	351	-10	2020-01-20	351	-10	2020-01-21	524	-11	2020-01-21	524	-11	sichuan	17	0.195402	4.57143	37227	0.445102	0	1004.44	0
shizuishan	2019-12-31	10	58	52.2222	-0.0996169	27.4762	2.03679	60	0.966667	2020-01-02	115	8	2020-01-20	163	-10	2020-01-21	199	-11				ningxia	6	1.03448	4	64880	0.900383	0	1178.15	0
shijiazhuang	2019-12-31	10	1129	437.111	-0.612833	217.81	5.15974	245	4.60816	2019-12-31	1129	10	2019-12-31	1129	10	2019-12-31	1129	10	2019-12-31	1129	10	hebei	210	3.10238	2	55177	0.387167	33	847.209	1
shihezi	2019-12-31	10	134	47.7778	-0.643449	51.619	2.54661	122	1.09836	2020-01-20	187	-10	2020-01-22	266	-12							xinjiang	0	0	6	78200	0.356551	0	2887.37	0
shennongjia	2019-12-31		115	25.3333	-0.77971	0	115	0														hubei	6	0.0999667	1	30026	0.22029	0	379.682	0
qinhuangdao	2019-12-31	10	278	157.222	-0.434452	109.286	2.52073	139	2	2019-12-31	278	10	2020-01-20	669	-10	2020-01-20	669	-10	2020-01-20	669	-10	hebei	210	3.10238	2	73755	0.565548	5	1152.17	0
loudi	2019-12-31	10	157	90.3333	-0.424628	62.9524	2.45495	119	1.31933	2020-01-20	343	-10	2020-01-20	343	-10	2020-01-21	632	-11	2020-01-21	632	-11	hun	6	0.0900495	4	36058	0.575372	0	432.001	0
honghe	2019-12-31	10	177	127.111	-0.281858	94.2381	1.8585	141	1.25532	2020-01-20	356	-10	2020-01-20	356	-10	2020-01-21	719	-11	2020-01-21	719	-11	yunn	0	0	4	28588	0.718142	0	1371.52	0
shaoxing	2019-12-31	10	324	185.111	-0.428669	128	2.51163	144	2.25	2019-12-31	324	10	2019-12-31	324	10	2020-01-20	1081	-10	2020-01-20	1081	-10	zhejiang	4	0.0854701	3	96204	0.571331	0	606.953	0
suihua	2019-12-31	10	146	73.4444	-0.496956	83.0952	1.73613	128	1.14062	2020-01-20	301	-10	2020-01-20	301	-10	2020-01-21	525	-11	2020-01-21	525	-11	heilongjiang	0	0	5	24109	0.503044	0	2107.79	0
mianyang	2019-12-31	10	349	168.111	-0.518306	110.714	3.12404	152	2.29605	2019-12-31	349	10	2019-12-31	349	10	2020-01-20	998	-10	2020-01-20	998	-10	sichuan	17	0.195402	4.57143	38202	0.481694	0	915.206	0
liaocheng	2019-12-31	10	265	181.222	-0.316143	99.9048	2.62624	158	1.67722	2019-12-31	265	10	2020-01-20	884	-10	2020-01-20	884	-10	2020-01-20	884	-10	shandong	1	0.0109589	3	47624	0.683857	0	672.566	0
zhaoqing	2019-12-31	10	217	149.444	-0.311316	99	2.17	132	1.64394	2019-12-31	217	10	2020-01-20	513	-10	2020-01-20	513	-10	2020-01-21	825	-11	guangdong	1514	19.0344	5	51178	0.688684	21	816.635	0
zigong	2019-12-31	10	150	100.444	-0.33037	53.2857	2.76316	115	1.30435	2020-01-20	377	-10	2020-01-20	377	-10	2020-01-20	377	-10	2020-01-21	588	-11	sichuan	17	0.195402	4.57143	44481	0.66963	1	908.425	0
zhoushan	2019-12-31	10	160	119.667	-0.252083	61	2.58065	119	1.34454	2020-01-20	397	-10	2020-01-20	397	-10	2020-01-20	397	-10	2020-01-21	507	-11	zhejiang	4	0.0854701	3.7	107463	0.747917	0	742.736	0
wuhu	2019-12-31	10	276	149.667	-0.457729	102.667	2.66238	130	2.12308	2019-12-31	276	10	2019-12-31	276	10	2020-01-20	585	-10	2020-01-20	585	-10	anhui	10	0.156006	3	73715	0.542271	0	388.346	0
suzhou	2019-12-31	10	2232	892.111	-0.600309	288.524	7.70921	316	7.06329	2019-12-31	2232	10	2019-12-31	2232	10	2019-12-31	2232	10	2019-12-31	2232	10	jiangsu	7	0.094518	2	145556	0.399691	0	600.302	0
maoming	2019-12-31	10	184	116.889	-0.364734	76.6667	2.3691	124	1.48387	2020-01-19	200	-9	2020-01-20	503	-10	2020-01-20	503	-10	2020-01-20	503	-10	guangdong	1514	19.0344	3	43211	0.635266	0	1014.24	0
jingzhou	2019-12-31	10	679	244.444	-0.639993	84.1429	7.97483	128	5.30469	2019-12-31	679	10	2019-12-31	679	10	2019-12-31	679	10	2019-12-31	679	10	hubei	6	0.0999667	1	30305	0.360007	0	235.215	0
jingmen	2019-12-31	10	435	207.667	-0.522605	69.4286	6.17647	126	3.45238	2019-12-31	435	10	2019-12-31	435	10	2019-12-31	435	10	2020-01-20	812	-10	hubei	6	0.0999667	1	52470	0.477395	0	171.15	0
putian	2019-12-31	10	176	127.889	-0.273359	81.0476	2.1451	125	1.408	2020-01-20	405	-10	2020-01-20	405	-10	2020-01-20	405	-10	2020-01-21	654	-11	fujian	3	0.0860092	6	63313	0.726641	0	726.738	0
laiwu	2019-12-31	10	146	90.4444	-0.380518	50.5714	2.83102	122	1.19672	2020-01-20	291	-10	2020-01-20	291	-10	2020-01-21	394	-11	2020-01-23	646	-13	shandong	1	0.0109589	4.25	51533	0.619482	0	705.637	0
heze	2019-12-31	10	244	148.889	-0.3898	90.619	2.6632	137	1.78102	2019-12-31	244	10	2020-01-20	674	-10	2020-01-20	674	-10	2020-01-20	674	-10	shandong	1	0.0109589	2	29904	0.6102	0	525.253	0
pingxiang	2019-12-31	10	161	86.7778	-0.461008	63.6667	2.48969	128	1.25781	2020-01-20	353	-10	2020-01-20	353	-10	2020-01-21	581	-11	2020-01-21	581	-11	jiangxi	1	0.0235073	2	52330	0.538992	0	350.838	0
yingkou	2019-12-31	10	183	119.444	-0.347298	94.3333	1.91958	134	1.36567	2020-01-20	374	-10	2020-01-20	374	-10	2020-01-21	642	-11	2020-01-21	642	-11	liaoning	3	0.0712589	4	47358	0.652702	0	1317.88	0
huludao	2019-12-31	10	154	113.778	-0.261183	69	2.2	124	1.24194	2020-01-20	350	-10	2020-01-20	350	-10	2020-01-21	479	-11	2020-01-22	627	-12	liaoning	3	0.0712589	3	25347	0.738817	1	1242.44	0
bengbu	2019-12-31	10	197	119	-0.395939	89.0476	2.18773	127	1.55118	2019-12-31	197	10	2020-01-20	372	-10	2020-01-21	690	-11	2020-01-21	690	-11	anhui	10	0.156006	5	41855	0.604061	2	394.503	0
hengshui	2019-12-31	10	225	114.778	-0.489877	85.8095	2.59188	128	1.75781	2019-12-31	225	10	2020-01-20	580	-10	2020-01-20	580	-10	2020-01-20	580	-10	hebei	210	3.10238	4	31955	0.510123	1	803.23	0
quzhou	2019-12-31	10	165	101.222	-0.386532	84.4762	1.93036	135	1.22222	2020-01-19	208	-9	2020-01-20	410	-10	2020-01-20	410	-10	2020-01-21	605	-11	zhejiang	4	0.0854701	3	58281	0.613468	0	455.344	0
xiangyang	2019-12-31	10	1074	376.556	-0.64939	102.857	10.3411	143	7.51049	2019-12-31	1074	10	2019-12-31	1074	10	2019-12-31	1074	10	2019-12-31	1074	10	hubei	6	0.0999667	1	65809	0.35061	0	269.631	0
xishuangban	2019-12-31	10	79	53.7778	-0.319269	38.9524	1.97735	117	0.675214	2020-01-20	204	-10	2020-01-22	262	-12							yunn	0	0	5.1	31338	0.680731	0	1637.39	0
xining	2019-12-31	10	222	126.333	-0.430931	104.857	2.09717	154	1.44156	2020-01-19	237	-9	2020-01-20	567	-10	2020-01-20	567	-10	2020-01-21	753	-11	qinghai	0	0	3	53756	0.569069	0	1365.14	1
xian	2019-12-31	10	1525	599.222	-0.607067	266.619	5.6984	317	4.81073	2019-12-31	1525	10	2019-12-31	1525	10	2019-12-31	1525	10	2019-12-31	1525	10	shanxi	12	0.325203	2	71357	0.392933	11	647.167	1
xuchuang	2019-12-31	10	226	132.333	-0.414454	76.7619	2.90631	128	1.76562	2019-12-31	226	10	2020-01-20	514	-10	2020-01-20	514	-10	2020-01-20	514	-10	hen	15	0.155167	3.76923	54522	0.585546	4	392.872	0
guigang	2019-12-31	10	133	72.6667	-0.453634	67.619	1.93824	120	1.10833	2020-01-20	248	-10	2020-01-20	248	-10	2020-01-21	374	-11	2020-01-22	485	-12	guangxi	22	0.452954	4	22230	0.546366	6	920.371	0
guiyang	2019-12-31	10	490	213.556	-0.564172	166.905	2.91832	201	2.43781	2019-12-31	490	10	2019-12-31	490	10	2020-01-20	1200	-10	2020-01-20	1200	-10	guizhou	0	0	2	67772	0.435828	0	851.136	1
hezhou	2019-12-31	10	117	64.2222	-0.451092	46.7619	2.44965	117	1	2020-01-21	230	-11	2020-01-22	287	-12	2020-01-23	385	-13				guangxi	22	0.452954	4	25499	0.548908	0	757.077	0
ziyang	2019-12-31	10	144	80	-0.444444	47.5238	2.96762	120	1.2	2020-01-20	273	-10	2020-01-20	273	-10	2020-01-21	411	-11	2020-01-22	553	-12	sichuan	17	0.195402	4.57143	37308	0.555556	0	891.904	0
ganzhou	2019-12-31	10	264	132	-0.5	109.619	2.38657	141	1.87234	2019-12-31	264	10	2020-01-19	301	-9	2020-01-20	937	-10	2020-01-20	937	-10	jiangxi	1	0.0235073	2	25761	0.5	0	556.435	0
chifeng	2019-12-31	10	202	141.222	-0.30088	91.1905	2.19112	142	1.42254	2020-01-20	528	-10	2020-01-20	528	-10	2020-01-20	528	-10	2020-01-21	771	-11	neimenggu	289	12.1429	3	44936	0.69912	3	1473.21	0
liaoyuan	2019-12-31	10	61	52	-0.147541	38.7143	1.53597	115	0.530435	2020-01-20	177	-10	2020-01-22	235	-12	2020-01-23	346	-13				jilin	35	1.29438	4	63480	0.852459	0	1675.94	0
liaoyang	2019-12-31	10	163	114.778	-0.295842	75.1905	2.13937	120	1.35833	2020-01-20	311	-10	2020-01-20	311	-10	2020-01-21	479	-11	2020-01-22	514	-12	liaoning	3	0.0712589	4.75	35476	0.704158	0	1431.11	0
dazhou	2019-12-31	10	276	141.667	-0.486715	88.1905	3.0945	134	2.0597	2019-12-31	276	10	2019-12-31	276	10	2020-01-20	886	-10	2020-01-20	886	-10	sichuan	17	0.195402	2	25921	0.513285	0	636.538	0
lianyungang	2019-12-31	10	351	172.222	-0.509338	107.143	3.24571	148	2.37162	2019-12-31	351	10	2019-12-31	351	10	2020-01-20	1016	-10	2020-01-20	1016	-10	jiangsu	7	0.094518	3	52987	0.490662	0	624.117	0
tonghua	2019-12-31	10	128	86.2222	-0.326389	52.8571	2.37666	119	1.07563	2020-01-20	240	-10	2020-01-20	240	-10	2020-01-21	363	-11	2020-01-23	600	-13	jilin	35	1.29438	4	42979	0.673611	0	1604.53	0
tongliao	2019-12-31	10	105	73.3333	-0.301587	74.5238	1.39029	128	0.820312	2020-01-20	250	-10	2020-01-21	388	-11	2020-01-21	388	-11	2020-01-22	517	-12	neimenggu	289	12.1429	4	62424	0.698413	1	1615.27	0
suining	2019-12-31	10	149	60.8889	-0.59135	56.0952	2.60967	120	1.24167	2020-01-20	277	-10	2020-01-20	277	-10	2020-01-21	418	-11	2020-01-23	600	-13	sichuan	17	0.195402	4.57143	30615	0.40865	0	839.173	0
zunyi	2019-12-31	10	246	128.667	-0.476965	108.762	2.24121	167	1.47305	2020-01-20	590	-10	2020-01-20	590	-10	2020-01-20	590	-10	2020-01-21	1077	-11	guizhou	0	0	2	38709	0.523035	0	748.906	0
xingtai	2019-12-31	10	305	169.889	-0.442987	103.476	2.91933	139	2.19424	2019-12-31	305	10	2019-12-31	305	10	2020-01-20	967	-10	2020-01-20	967	-10	hebei	210	3.10238	4	27038	0.557013	1	744.545	0
neiqu	2020-01-06	4	57	0	-1	10.5926	4.91693	58	0.982759													xizang	0	0	7.66667	20739.6	0	0	2345.8	0
handan	2019-12-31	10	415	194.222	-0.531995	137.238	3.00207	176	2.35795	2019-12-31	415	10	2019-12-31	415	10	2020-01-20	1079	-10	2020-01-20	1079	-10	hebei	210	3.10238	2	35265	0.468005	8	669.009	0
shaoyang	2019-12-31	10	159	107.333	-0.324948	89.0952	1.7648	123	1.29268	2020-01-20	408	-10	2020-01-20	408	-10	2020-01-20	408	-10	2020-01-21	749	-11	hun	6	0.0900495	3	20987	0.675052	3	533.695	0
zhengzhou	2019-12-31	10	1815	728.556	-0.598592	309.857	5.83869	360	5.04167	2019-12-31	1815	10	2019-12-31	1815	10	2019-12-31	1815	10	2019-12-31	1815	10	hen	15	0.155167	1	84114	0.401408	0	458.274	1
chenzhou	2019-12-31	10	216	107.333	-0.503086	86.1429	2.47869	126	1.71429	2019-12-31	216	10	2020-01-20	541	-10	2020-01-20	541	-10	2020-01-20	541	-10	hun	6	0.0900495	2	46691	0.496914	0	549.74	0
eerduosi	2019-12-31	10	185	113.889	-0.384384	73.9048	2.4698	119	1.55462	2019-12-31	185	10	2020-01-20	320	-10	2020-01-21	442	-11	2020-01-22	566	-12	neimenggu	289	12.1429	3	215488	0.615616	0	1115.68	0
ezhou	2019-12-31	10	384	170.889	-0.554977	47.3333	7.94483	118	3.25424	2019-12-31	384	10	2019-12-31	384	10	2019-12-31	384	10	2020-01-20	566	-10	hubei	6	0.0999667	1	74983	0.445023	0	67.1676	0
jiuquan	2019-12-31	10	137	68.1111	-0.502839	53.4286	2.51706	117	1.17094	2020-01-20	229	-10	2020-01-21	293	-11	2020-01-22	386	-12	2020-01-23	474	-13	gansu	8	0.307338	4	51721	0.497161	0	1954.6	0
jinhua	2019-12-31	10	434	224.889	-0.481823	140.048	3.07698	166	2.61446	2019-12-31	434	10	2019-12-31	434	10	2020-01-20	1058	-10	2020-01-20	1058	-10	zhejiang	4	0.0854701	3	67158	0.518177	0	561.627	0
jinchang	2019-12-31	10	57	52.4444	-0.079922	21.9524	2.4834	60	0.95	2020-01-02	115	8	2020-01-20	154	-10	2020-01-21	183	-11	2020-01-23	269	-13	gansu	8	0.307338	5	44202	0.920078	0	1413.19	0
qinzhou	2019-12-31	10	137	99.2222	-0.27575	79.8095	1.69534	124	1.10484	2020-01-20	246	-10	2020-01-21	363	-11	2020-01-22	391	-12	2020-01-23	602	-13	guangxi	22	0.452954	3	34160	0.72425	0	1075.88	0
tieling	2019-12-31	10	152	100.222	-0.340643	81.1905	1.84936	127	1.19685	2020-01-20	297	-10	2020-01-20	297	-10	2020-01-21	481	-11	2020-01-22	650	-12	liaoning	3	0.0712589	4	22178	0.659357	0	1605.96	0
tongchuan	2019-12-31	10	117	44.8889	-0.616334	27.5238	4.10184	114	1.02632	2020-01-22	256	-12	2020-01-22	256	-12	2020-01-23	365	-13				shanxi	12	0.325203	5	36803	0.383666	0	709.933	0
tongling	2019-12-31	10	161	123.222	-0.234645	32.9048	4.7486	60	2.68333	2019-12-31	161	10	2019-12-31	161	10	2020-01-20	272	-10	2020-01-20	272	-10	anhui	10	0.156006	4.15385	59960	0.765355	0	337.647	0
yinchuan	2019-12-31	10	247	150.778	-0.389564	114.524	2.13809	159	1.55346	2019-12-31	247	10	2020-01-20	611	-10	2020-01-20	611	-10	2020-01-21	1010	-11	ningxia	6	1.03448	3	74288	0.610436	5	1120.16	1
xilinguole	2019-12-31	10	71	73.4444	0.0344288	36.2381	1.90665	115	0.617391	2020-01-20	206	-10	2020-01-21	260	-11	2020-01-23	417	-13				neimenggu	289	12.1429	4.8	100073	1.03443	9	1533.47	0
jinzhou	2019-12-31	10	199	126.778	-0.362926	93.3333	2.10954	137	1.45255	2020-01-20	420	-10	2020-01-20	420	-10	2020-01-20	420	-10	2020-01-21	716	-11	liaoning	3	0.0712589	3	43974.7	0.637074	0	1349.83	0
zhenjiang	2019-12-31	10	379	180.889	-0.522721	116.81	3.21706	149	2.54362	2019-12-31	379	10	2019-12-31	379	10	2020-01-20	896	-10	2020-01-20	896	-10	jiangsu	7	0.094518	4	120603	0.477279	0	508.974	0
changchun	2019-12-31	10	749	315.333	-0.578994	189.571	3.93028	220	3.40455	2019-12-31	749	10	2019-12-31	749	10	2019-12-31	749	10	2020-01-20	1733	-10	jilin	35	1.29438	3	79434	0.421006	34	1838.87	1
changsha	2019-12-31	10	1793	711.556	-0.603148	254.238	7.02481	285	6.29123	2019-12-31	1793	10	2019-12-31	1793	10	2019-12-31	1793	10	2019-12-31	1793	10	hun	6	0.0900495	1	124122	0.396852	0	291.584	1
changzhi	2019-12-31	10	182	112.333	-0.382784	81.5238	2.20542	122	1.4918	2020-01-20	405	-10	2020-01-20	405	-10	2020-01-20	405	-10	2020-01-21	626	-11	shanxi	445	13.4279	3	37063	0.617216	4	672.599	0
fuxin	2019-12-31	10	127	80.5556	-0.365704	60.0476	2.08034	120	1.05833	2020-01-20	251	-10	2020-01-20	251	-10	2020-01-22	413	-12	2020-01-23	547	-13	liaoning	3	0.0712589	4	22956	0.634296	0	1475.12	0
fuyang	2019-12-31	10	238	139.222	-0.415033	92.619	2.54222	130	1.83077	2019-12-31	238	10	2020-01-20	503	-10	2020-01-20	503	-10	2020-01-21	874	-11	anhui	10	0.156006	2	17642	0.584967	6	287.814	0
yangjiang	2019-12-31	10	156	98.1111	-0.371083	65.2381	2.35514	122	1.27869	2020-01-20	310	-10	2020-01-20	310	-10	2020-01-21	503	-11	2020-01-21	503	-11	guangdong	1514	19.0344	5	50431	0.628917	0	986.807	0
yangquan	2019-12-31	10	143	89.7778	-0.372183	54.4286	2.5799	126	1.13492	2020-01-20	284	-10	2020-01-20	284	-10	2020-01-21	419	-11	2020-01-22	613	-12	shanxi	445	13.4279	3	44461	0.627817	7	842.919	0
akesu	2019-12-31	10	84	42	-0.5	60.8095	1.35901	123	0.682927	2020-01-21	246	-11	2020-01-22	285	-12	2020-01-23	416	-13				xinjiang	0	0	6	32437	0.5	0	3017.01	0
aletai	2020-01-02	8	120	53.2857	-0.555952	37.6087	3.10811	115	1.04348	2020-01-22	201	-12	2020-01-23	343	-13							xinjiang	0	0	5	33874	0.444048	0	2858.73	0
aba	2019-12-31	10	117	32.7778	-0.719848	27.6667	4.0814	63	1.85714	2019-12-31	117	10	2020-01-20	136	-10	2020-01-23	228	-13				sichuan	17	0.195402	4	30171	0.280152	0	1115.65	0
alashan	2019-12-31	10	114	25.7778	-0.773879	16.3333	6.57692	58	1.96552	2019-12-31	114	10	2020-01-02	118	8	2020-01-21	187	-11				neimenggu	289	12.1429	4.8	139951	0.226121	0	1532.13	0
alaer	2019-12-31		57	0	-1	0	57	0														xinjiang	0	0	6	65627	0	0	3168.4	0
ali	2020-01-21	-11	58			1.54054	22.8298	57	1.01754													xizang	0	0	7.66667	39162.3		0	2969.5	0
longn	2019-12-31	10	130	58.2222	-0.552137	66.7619	1.91848	120	1.08333	2020-01-21	270	-11	2020-01-21	270	-11	2020-01-23	437	-13				gansu	8	0.307338	3	13805	0.447863	1	911.101	0
lingshui	2019-12-31	10	69	52.3333	-0.241546	13.619	4.71987	58	1.18966	2020-01-02	115	8	2020-01-19	134	-9	2020-01-20	196	-10	2020-01-21	265	-11	hain	0	0	5	40784.9	0.758454	0	1346.98	0
suizhou	2019-12-31	10	333	170.667	-0.487487	50.4286	6.475	127	2.62205	2019-12-31	333	10	2019-12-31	333	10	2020-01-20	579	-10	2020-01-20	579	-10	hubei	6	0.0999667	1	38801	0.512513	0	160.596	0
yaan	2019-12-31	10	138	96.1111	-0.303543	40	3.36585	65	2.12308	2019-12-31	138	10	2019-12-31	138	10	2020-01-20	263	-10	2020-01-20	263	-10	sichuan	17	0.195402	8	35335	0.696457	0	1111.98	0
qingdao	2019-12-31	10	1446	741.222	-0.487398	251	5.7381	293	4.93515	2019-12-31	1446	10	2019-12-31	1446	10	2019-12-31	1446	10	2019-12-31	1446	10	shandong	1	0.0109589	2	109407	0.512602	0	844.197	1
anshan	2019-12-31	10	327	200	-0.388379	110.952	2.92088	162	2.01852	2019-12-31	327	10	2019-12-31	327	10	2020-01-20	875	-10	2020-01-20	875	-10	liaoning	3	0.0712589	5	40532	0.611621	0	1362.47	0
shaoguan	2019-12-31	10	171	131.111	-0.233268	76.5238	2.20577	126	1.35714	2020-01-19	205	-9	2020-01-20	425	-10	2020-01-20	425	-10	2020-01-21	608	-11	guangdong	1514	19.0344	3	41388	0.766732	1	650.005	0
xianggang	2019-12-31	10	387	528.778	0.366351	97.6667	3.9223	129	3	2019-12-31	387	10	2019-12-31	387	10	2020-01-02	510	8	2020-01-03	524	7	xianggang	1755	260.773	1	290168	1.36635	0	913.621	0
maanshan	2019-12-31	10	190	122.889	-0.353216	83.0476	2.26062	125	1.52	2019-12-31	190	10	2020-01-20	474	-10	2020-01-20	474	-10	2020-01-21	834	-11	anhui	10	0.156006	3	65833	0.646784	0	375.461	0
zhumadian	2019-12-31	10	215	144.556	-0.327649	77.2381	2.74802	129	1.66667	2019-12-31	215	10	2020-01-20	540	-10	2020-01-20	540	-10	2020-01-20	540	-10	hen	15	0.155167	3	28305	0.672351	4	259.448	0
jixi	2019-12-31	10	147	71.1111	-0.516251	61.3333	2.35829	118	1.24576	2020-01-20	235	-10	2020-01-21	298	-11	2020-01-22	380	-12	2020-01-23	605	-13	heilongjiang	0	0	5.85714	28647	0.483749	0	2283.79	0
hebi	2019-12-31	10	141	85.2222	-0.395587	39	3.525	115	1.22609	2020-01-20	268	-10	2020-01-20	268	-10	2020-01-21	390	-11	2020-01-22	496	-12	hen	15	0.155167	3.76923	47940	0.604413	0	565.519	0
hegang	2019-12-31	10	129	45.2222	-0.64944	52.5714	2.408	115	1.12174	2020-01-21	223	-11	2020-01-22	317	-12	2020-01-23	416	-13				heilongjiang	0	0	5.85714	25244	0.35056	0	2347.75	0
yingtan	2019-12-31	10	155	82.1111	-0.470251	44.0952	3.43717	115	1.34783	2020-01-20	303	-10	2020-01-20	303	-10	2020-01-21	484	-11	2020-01-21	484	-11	jiangxi	1	0.0235073	3.88889	60136	0.529749	0	377.839	0
huanggang	2019-12-31	10	573	232.111	-0.59492	98.1905	5.77676	137	4.18248	2019-12-31	573	10	2019-12-31	573	10	2019-12-31	573	10	2019-12-31	573	10	hubei	6	0.0999667	1	27373	0.40508	1	95.1763	0
huangn	2020-01-20	-10	57			11.2439	4.65538	60	0.95	2020-01-23	108	-13										qinghai	0	0	5	27772		0	1270.82	0
huangshan	2019-12-31	10	156	102.778	-0.341168	55.6667	2.75294	120	1.3	2020-01-20	344	-10	2020-01-20	344	-10	2020-01-21	530	-11	2020-01-21	530	-11	anhui	10	0.156006	4	41905	0.658832	0	363.424	0
huangshi	2019-12-31	10	422	200.778	-0.524223	74.2381	5.60886	122	3.45902	2019-12-31	422	10	2019-12-31	422	10	2019-12-31	422	10	2020-01-20	776	-10	hubei	6	0.0999667	1	53033	0.475777	0	101.616	0
heihe	2019-12-31	10	132	58.2222	-0.558923	50.7143	2.55249	118	1.11864	2020-01-20	189	-10	2020-01-21	245	-11							heilongjiang	0	0	5	27889	0.441077	0	2344.09	0
qiandongn	2019-12-31	10	142	95.6667	-0.326291	81.7143	1.71675	133	1.06767	2020-01-20	300	-10	2020-01-20	300	-10	2020-01-21	604	-11	2020-01-21	604	-11	guizhou	0	0	4	26942	0.673709	0	725.393	0
qiann	2019-12-31	10	127	115.333	-0.0918635	59.7143	2.09176	120	1.05833	2020-01-20	241	-10	2020-01-20	241	-10	2020-01-21	400	-11	2020-01-23	570	-13	guizhou	0	0	3	31555	0.908136	0	860.471	0
qianxin	2019-12-31	10	128	58.1111	-0.546007	41.9048	2.98335	114	1.12281	2020-01-21	241	-11	2020-01-21	241	-11							guizhou	0	0	3	32930	0.453993	0	1052.59	0
qiqihaer	2019-12-31	10	145	97.8889	-0.324904	73.381	1.94942	131	1.10687	2020-01-20	345	-10	2020-01-20	345	-10	2020-01-21	509	-11	2020-01-22	625	-12	heilongjiang	0	0	4	25690	0.675096	0	2104.87	0
longyan	2019-12-31	10	144	112.667	-0.217593	63.9048	2.21864	124	1.16129	2020-01-20	267	-10	2020-01-20	267	-10	2020-01-21	484	-11	2020-01-22	660	-12	fujian	3	0.0860092	3	72354	0.782407	0	639.491	0
shanghai	2019-12-31	10	5781	1930.89	-0.665994	477.095	12.0917	543	10.6464	2019-12-31	5781	10	2019-12-31	5781	10	2019-12-31	5781	10	2019-12-31	5781	10	shanghai	7	0.409117	1	116582	0.334006	8	674.336	1
beijing	2019-12-31	10	5524	1969.78	-0.643415	477.714	11.5392	565	9.77699	2019-12-31	5524	10	2019-12-31	5524	10	2019-12-31	5524	10	2019-12-31	5524	10	beijing	2434	167.17	1	118198	0.356585	2521	1094.62	0
tianjin	2019-12-31	10	1539	725.111	-0.528843	277.19	5.53218	322	4.7795	2019-12-31	1539	10	2019-12-31	1539	10	2019-12-31	1539	10	2019-12-31	1539	10	tianjin	176	17.4085	2	114747	0.471157	175	1015.74	1
chongqing	2019-12-31	10	1714	601.333	-0.649164	286.524	5.96125	323	5.3065	2019-12-31	1714	10	2019-12-31	1714	10	2019-12-31	1714	10	2019-12-31	1714	10	chongqing	3	0.0958466	1	58502	0.350836	3	618.285	1
